# Supplementary material for: Deep learning in time series forecasting with transformer models and RNNs
Source: PeerJ Comput Sci. 2025 Jul 24;11:e3001. doi: 10.7717/peerj-cs.3001 (PMC12453695; doi:10.7717/peerj-cs.3001)
Supplement: Supplemental Information 1 [file peerj-cs-11-3001-s001.csv]

Data [Date]	Hora [Hour]	PRECIPITAÇÃO TOTAL [Total Precipitation]	PRESSAO ATMOSFERICA [Atmospheric Pressure]	PRESSÃO ATMOSFERICA MAX (mB) [Max Atmospheric Pressure (mB)]	PRESSÃO ATMOSFERICA MIN (mB) [Min Atmospheric Pressure (mB)]	RADIACAO GLOBAL (Kj/m²) [Global Radiation (Kj/m²)]	TEMPERATURA DO AR BULBO SECO (°C) [Dry Bulb Air Temperature (°C)]	TEMP PONTO DE ORVALHO (°C) [Dew Point Temperature (°C)]	TEMP MAX (°C) [Max Temperature (°C)]	TEMP MÍN (°C) [Min Temperature (°C)]	TEMP ORVALHO MAX (°C) [Max Dew Point Temperature (°C)]	TEMP ORVALHO MIN (°C) [Min Dew Point Temperature (°C)]	UMIDADE REL. MAX (%) [Max Relative Humidity (%)]	UMIDADE REL. MIN (%) [Min Relative Humidity (%)]	UMIDADE RELATIVA DO AR (%) [Relative Humidity (%)]	VENTO DIREÇÃO (gr)° [Wind Direction (°)]	VENTO RAJADA (m/s) [Wind Gust (m/s)]	VENTO VELOCIDADE (m/s) [Wind Speed (m/s)]	Unnamed: 19 [Unnamed: 19]
2023-01-01	00:00:00	0.0	964.7	964.7ini	964.3		27.0	17.5	28.9	27.0	17.9	17.4	56.0	50.0	56.0	112.0	2.6	1.5
2023-01-01	01:00:00	0.0	965.3	965.3	964.7		26.6	17.9	27.1	26.6	17.9	17.4	59.0	56.0	59.0	108.0	2.7	2.3
2023-01-01	02:00:00	0.0	965.9	965.9	965.3		26.1	18.2	26.6	25.6	18.4	17.8	63.0	59.0	62.0	90.0	2.9	2.0
2023-01-01	03:00:00	0.0	965.8	966.0	965.8		24.7	18.5	26.1	24.7	18.6	18.2	68.0	62.0	68.0	114.0	3.1	2.4
2023-01-01	04:00:00	0.0	965.9	965.9	965.7		24.5	18.6	24.9	24.1	18.7	18.4	71.0	68.0	70.0	100.0	3.9	2.0
2023-01-01	05:00:00	0.0	965.7	965.9	965.7		23.5	19.0	24.5	23.4	19.0	18.6	76.0	70.0	76.0	103.0	3.2	2.5
2023-01-01	06:00:00	0.0	965.5	965.7	965.4		23.3	19.1	24.2	23.1	19.2	18.9	77.0	73.0	77.0	113.0	3.2	2.4
2023-01-01	07:00:00	0.0	965.4	965.5	965.2		22.7	18.8	23.5	22.5	19.1	18.7	79.0	76.0	79.0	107.0	4.3	3.5
2023-01-01	08:00:00	0.0	965.7	965.8	965.4		22.4	18.6	22.8	22.4	18.8	18.6	79.0	78.0	79.0	108.0	4.6	2.2
2023-01-01	09:00:00	0.0	966.2	966.2	965.7	11.3	22.4	18.9	22.6	21.8	18.9	18.5	82.0	79.0	81.0	105.0	4.6	3.5
2023-01-01	10:00:00	0.0	966.8	966.8	966.2	395.7	25.0	19.8	25.0	22.3	19.8	18.9	81.0	73.0	73.0	94.0	5.3	3.8
2023-01-01	11:00:00	0.0	967.2	967.3	966.8	1196.3	27.0	20.3	27.1	25.0	20.5	19.7	73.0	67.0	67.0	67.0	8.2	5.2
2023-01-01	12:00:00	0.0	967.6	967.6	967.2	2075.6	28.3	20.3	28.9	27.0	21.0	20.0	67.0	60.0	62.0	46.0	8.6	3.9
2023-01-01	13:00:00	0.0	967.5	967.7	967.5	2841.3	30.6	21.7	30.6	28.3	21.7	20.4	63.0	58.0	59.0	41.0	8.8	4.2
2023-01-01	14:00:00	0.0	967.0	967.6	967.0	3452.7	31.3	20.1	32.0	30.0	21.6	20.1	59.0	51.0	51.0	350.0	9.7	4.7
2023-01-01	15:00:00	0.0	966.4	967.0	966.4	3432.6	33.0	20.0	33.3	31.0	21.7	19.9	54.0	46.0	46.0	340.0	9.1	5.3
2023-01-01	16:00:00	0.0	965.6	966.4	965.5	4101.4	33.6	19.2	34.7	32.5	21.1	19.1	49.0	40.0	43.0	339.0	9.8	5.4
2023-01-01	17:00:00	0.0	964.9	965.6	964.8	2886.3	33.9	20.3	35.3	32.5	21.0	17.2	49.0	38.0	45.0	336.0	9.8	4.3
2023-01-01	18:00:00	0.0	964.2	964.9	964.1	1690.8	32.4	18.5	34.6	32.3	20.3	17.9	46.0	39.0	44.0	337.0	10.3	5.6
2023-01-01	19:00:00	0.0	963.3	964.2	963.3	2377.6	34.5	15.9	34.7	32.0	18.6	15.7	44.0	33.0	33.0	18.0	10.3	3.3
2023-01-01	20:00:00	0.0	962.2	963.3	962.2	2134.2	34.3	16.7	34.8	34.0	18.1	14.4	38.0	30.0	35.0	348.0	7.0	2.8
2023-01-01	21:00:00	0.0	961.6	962.2	961.5	1356.2	34.0	16.2	34.6	33.9	17.8	16.1	38.0	34.0	35.0	8.0	6.0	3.0
2023-01-01	22:00:00	0.0	962.3	962.3	961.6	382.4	32.2	17.0	34.3	32.2	17.3	16.0	41.0	34.0	40.0	25.0	6.0	1.4
2023-01-01	23:00:00	0.0	962.6	962.6	962.2	11.5	30.5	18.6	32.3	30.5	18.6	17.0	49.0	40.0	49.0	61.0	2.7	1.3
2023-01-02	00:00:00	0.0	962.4	962.6	962.1	11.5	30.1	19.1	30.6	30.0	19.1	18.6	52.0	49.0	52.0	23.0	3.6	1.7
2023-01-02	01:00:00	0.0	964.2	964.2	962.4	11.5	28.2	19.5	30.1	28.2	19.6	19.0	59.0	52.0	59.0	85.0	3.6	1.3
2023-01-02	02:00:00	0.0	964.2	964.4	964.0	11.5	28.2	20.0	28.7	27.8	20.1	19.5	62.0	59.0	61.0	35.0	3.4	1.2
2023-01-02	03:00:00	0.0	964.3	964.5	964.1	11.5	26.6	20.7	28.2	26.6	20.7	20.0	70.0	61.0	70.0	72.0	2.9	2.2
2023-01-02	04:00:00	0.0	963.8	964.3	963.8	11.5	26.3	21.1	27.0	26.2	21.1	20.8	73.0	69.0	73.0	70.0	3.5	2.5
2023-01-02	05:00:00	0.0	963.7	963.9	963.5	11.5	26.6	21.0	26.8	26.2	21.2	21.0	74.0	71.0	71.0	17.0	4.5	1.6
2023-01-02	06:00:00	0.0	963.4	963.7	962.9	11.5	26.4	20.7	26.7	26.1	21.0	20.6	73.0	70.0	71.0	26.0	3.8	1.1
2023-01-02	07:00:00	0.0	963.0	963.4	962.8	11.5	26.2	20.5	26.6	26.2	20.7	20.5	71.0	70.0	71.0	2.0	4.4	1.7
2023-01-02	08:00:00	5.2	964.6	964.7	963.0	11.5	20.4	19.4	26.3	20.4	21.2	19.2	94.0	71.0	94.0	189.0	12.8	6.4
2023-01-02	09:00:00	7.4	966.3	966.4	964.5	11.5	20.6	19.7	20.8	20.3	19.8	19.4	95.0	94.0	95.0	210.0	13.9	1.7
2023-01-02	10:00:00	5.4	966.4	966.4	965.7	2.8	20.4	19.7	20.6	20.3	19.7	19.6	96.0	95.0	96.0	84.0	5.0	2.9
2023-01-02	11:00:00	3.6	966.9	966.9	966.4	63.3	20.5	20.0	20.6	20.3	20.0	19.7	97.0	96.0	97.0	67.0	4.8	1.7
2023-01-02	12:00:00	0.2	966.4	966.9	966.4	581.6	21.4	20.7	21.5	20.5	20.7	20.0	97.0	95.0	95.0	90.0	4.2	3.1
2023-01-02	13:00:00	0.0	966.4	966.4	966.0	635.7	21.7	20.5	21.7	21.2	20.7	20.1	95.0	93.0	93.0	73.0	6.1	2.9
2023-01-02	14:00:00	1.6	966.8	967.2	966.4	492.1	21.5	20.5	21.7	21.3	20.5	20.0	94.0	91.0	94.0	70.0	4.6	2.2
2023-01-02	15:00:00	0.6	965.8	967.0	965.8	1358.8	23.2	21.6	23.2	21.5	22.2	20.5	95.0	91.0	91.0	70.0	6.1	3.1
2023-01-02	16:00:00	0.0	964.6	965.8	964.5	1982.1	23.2	20.8	24.2	23.0	22.1	20.5	91.0	83.0	86.0	42.0	7.1	3.3
2023-01-02	17:00:00	2.2	964.4	965.0	964.4	585.9	22.5	21.4	23.3	22.3	21.5	20.5	94.0	85.0	94.0	57.0	6.5	1.6
2023-01-02	18:00:00	1.2	963.2	964.4	963.2	982.9	22.7	21.3	23.1	22.5	21.8	21.2	94.0	92.0	92.0	86.0	4.4	3.1
2023-01-02	19:00:00	0.0	962.4	963.2	962.4	976.1	23.1	21.0	23.5	22.7	21.7	20.8	93.0	87.0	88.0	94.0	4.6	1.7
2023-01-02	20:00:00	0.0	962.1	962.4	962.0	900.7	23.8	20.3	23.9	23.1	21.4	20.3	89.0	81.0	81.0	168.0	2.9	0.8
2023-01-02	21:00:00	0.0	962.1	962.1	961.9	589.3	24.2	20.1	24.4	23.8	20.8	19.4	83.0	75.0	78.0	176.0	1.5	0.3
2023-01-02	22:00:00	0.0	962.1	962.2	961.8	240.9	23.2	21.6	24.2	23.2	21.7	20.1	91.0	78.0	90.0	57.0	1.5	1.0
2023-01-02	23:00:00	0.0	962.4	962.4	962.1	15.7	22.5	20.9	23.2	22.5	21.5	20.6	91.0	88.0	91.0	17.0	2.2	1.2
2023-01-03	00:00:00	0.0	963.0	963.0	962.4	15.7	22.0	21.1	22.5	22.0	21.2	20.9	95.0	91.0	95.0	101.0	2.2	0.8
2023-01-03	01:00:00	0.0	963.2	963.2	963.0	15.7	21.8	21.1	22.1	21.7	21.3	21.0	96.0	95.0	96.0	126.0	2.2	1.7
2023-01-03	02:00:00	0.0	963.4	963.5	963.2	15.7	21.8	20.6	22.1	21.8	21.3	20.6	96.0	92.0	93.0	121.0	2.7	1.5
2023-01-03	03:00:00	0.0	962.8	963.4	962.8	15.7	21.5	20.5	21.9	21.5	20.7	20.4	94.0	93.0	94.0	128.0	2.3	1.9
2023-01-03	04:00:00	0.0	962.2	962.8	962.2	15.7	21.4	20.3	22.0	21.4	20.5	20.1	94.0	90.0	94.0	107.0	2.2	1.3
2023-01-03	05:00:00	0.0	961.5	962.2	961.5	15.7	21.3	20.5	21.4	21.1	20.5	20.3	95.0	94.0	95.0	116.0	2.0	1.4
2023-01-03	06:00:00	0.0	961.1	961.5	961.1	15.7	21.8	20.8	21.8	21.3	20.8	20.5	95.0	93.0	94.0	119.0	2.0	1.7
2023-01-03	07:00:00	0.0	961.8	961.8	961.1	15.7	21.9	20.8	21.9	21.8	20.8	20.6	94.0	93.0	93.0	96.0	2.2	1.3
2023-01-03	08:00:00	0.0	962.1	962.1	961.8	15.7	22.1	21.0	22.1	21.8	21.0	20.7	94.0	93.0	94.0	131.0	1.6	0.7
2023-01-03	09:00:00	0.0	962.9	962.9	962.1	2.0	22.0	20.9	22.1	22.0	21.0	20.9	94.0	93.0	93.0	54.0	1.8	0.7
2023-01-03	10:00:00	0.0	963.5	963.5	962.9	159.9	22.6	21.6	22.6	22.0	21.6	21.0	95.0	93.0	94.0	76.0	1.6	1.1
2023-01-03	11:00:00	0.0	963.9	963.9	963.5	433.1	23.0	21.3	23.0	22.6	21.7	21.1	94.0	90.0	90.0	4.0	3.0	1.8
2023-01-03	12:00:00	0.0	964.1	964.1	963.8	1154.5	24.0	20.3	24.2	23.0	21.4	20.1	90.0	79.0	80.0	348.0	3.9	2.2
2023-01-03	13:00:00	0.0	964.0	964.2	964.0	2000.4	25.0	20.2	25.3	23.9	21.1	19.9	82.0	73.0	75.0	347.0	5.3	2.0
2023-01-03	14:00:00	0.0	963.9	964.0	963.9	2908.0	26.2	21.6	26.6	25.0	21.8	20.2	78.0	72.0	76.0	343.0	6.0	2.7
2023-01-03	15:00:00	0.0	962.5	963.9	962.5	3215.4	27.1	20.8	27.7	26.1	22.2	20.5	77.0	67.0	69.0	11.0	5.7	3.5
2023-01-03	16:00:00	0.4	961.5	962.5	961.5	2525.6	26.3	23.4	28.9	25.1	23.8	20.6	87.0	63.0	84.0	317.0	7.2	3.3
2023-01-03	17:00:00	0.4	960.8	961.5	960.8	1830.5	25.9	22.6	26.7	24.7	23.3	20.6	88.0	76.0	82.0	94.0	8.3	2.0
2023-01-03	18:00:00	0.0	960.7	961.2	960.7	642.1	25.6	21.6	26.1	24.3	22.9	21.6	88.0	78.0	78.0	194.0	8.1	2.1
2023-01-03	19:00:00	2.2	960.9	961.0	960.6	173.6	23.1	21.0	25.7	23.1	22.0	20.7	91.0	77.0	88.0	180.0	5.9	3.5
2023-01-03	20:00:00	2.8	961.6	961.7	960.7	80.5	20.0	18.4	23.1	20.0	21.1	18.4	91.0	87.0	91.0	125.0	11.7	5.6
2023-01-03	21:00:00	8.8	962.1	963.0	961.6	33.8	19.5	18.3	20.0	19.1	18.6	18.1	95.0	91.0	93.0	153.0	10.6	5.1
2023-01-03	22:00:00	1.6	962.0	962.1	961.7	64.5	19.6	18.2	19.9	19.5	18.4	17.9	93.0	89.0	92.0	126.0	10.4	5.9
2023-01-03	23:00:00	4.6	963.4	963.4	962.0	0.1	19.6	18.7	19.9	19.3	18.7	18.3	95.0	91.0	94.0	134.0	8.6	3.3
2023-01-04	00:00:00	1.6	964.3	964.5	963.3	0.1	19.4	18.3	19.9	19.4	18.7	18.0	94.0	90.0	94.0	133.0	7.2	2.4
2023-01-04	01:00:00	0.2	964.8	964.9	964.0	0.1	19.3	18.2	19.4	19.2	18.4	18.2	95.0	93.0	94.0	132.0	5.3	2.0
2023-01-04	02:00:00	0.0	964.0	964.9	964.0	0.1	19.1	18.0	19.4	19.1	18.3	18.0	94.0	93.0	93.0	125.0	4.3	2.6
2023-01-04	03:00:00	0.0	963.7	964.0	963.2	0.1	19.0	17.9	19.2	18.9	18.1	17.7	94.0	92.0	93.0	44.0	4.7	1.1
2023-01-04	04:00:00	0.0	962.2	963.7	962.2	0.1	18.7	17.7	19.1	18.6	17.9	17.6	94.0	91.0	94.0	92.0	4.4	3.1
2023-01-04	05:00:00	0.6	962.9	963.8	962.2	0.1	18.5	17.3	18.9	18.5	17.8	17.3	94.0	91.0	92.0	142.0	4.5	1.8
2023-01-04	06:00:00	0.6	961.8	962.9	961.3	0.1	18.4	17.0	18.6	18.2	17.4	17.0	95.0	91.0	91.0	136.0	6.7	2.0
2023-01-04	07:00:00	0.0	962.0	962.2	960.5	0.1	18.5	17.0	18.6	18.0	17.1	16.8	94.0	91.0	91.0	175.0	8.6	0.8
2023-01-04	08:00:00	0.2	963.4	963.4	961.7	0.1	18.5	17.1	18.8	18.3	17.1	16.6	92.0	88.0	92.0	140.0	6.4	0.7
2023-01-04	09:00:00	0.0	963.6	963.7	963.3	6.5	18.4	16.7	18.7	18.3	17.2	16.7	92.0	89.0	90.0	121.0	4.0	1.8
2023-01-04	10:00:00	0.0	964.3	964.3	963.6	186.5	19.0	17.4	19.0	18.3	17.6	16.7	94.0	90.0	90.0	191.0	3.3	1.6
2023-01-04	11:00:00	0.0	964.8	964.9	964.3	722.2	19.9	17.3	20.1	19.0	17.7	16.9	90.0	84.0	85.0	160.0	4.6	1.6
2023-01-04	12:00:00	0.0	965.4	965.4	964.9	1550.7	22.0	18.0	22.1	19.8	18.4	17.2	86.0	77.0	78.0	121.0	4.9	2.5
2023-01-04	13:00:00	0.0	965.5	965.6	965.3	2922.4	24.0	17.8	24.1	22.0	19.1	17.3	80.0	67.0	68.0	120.0	6.2	4.1
2023-01-04	14:00:00	0.0	965.4	965.6	965.4	3273.3	24.8	18.5	25.0	23.4	19.2	17.3	73.0	65.0	68.0	143.0	6.9	3.6
2023-01-04	15:00:00	0.0	965.0	965.5	965.0	3914.0	26.5	17.6	27.0	24.7	19.2	17.1	71.0	56.0	58.0	137.0	7.3	4.4
2023-01-04	16:00:00	0.0	964.3	965.0	964.3	4172.4	27.5	14.1	28.5	26.5	18.4	14.1	60.0	43.0	44.0	157.0	9.1	5.8
2023-01-04	17:00:00	0.0	963.9	964.3	963.9	4029.0	28.5	14.0	29.0	27.5	16.6	13.3	50.0	39.0	41.0	145.0	10.4	6.0
2023-01-04	18:00:00	0.0	963.5	963.9	963.5	3584.5	28.3	14.9	29.6	27.8	16.8	13.2	48.0	39.0	44.0	137.0	9.7	4.6
2023-01-04	19:00:00	0.0	963.2	963.5	963.2	2719.8	28.2	13.8	29.7	27.8	16.3	13.3	47.0	38.0	41.0	139.0	8.3	5.6
2023-01-04	20:00:00	0.0	963.0	963.2	962.9	2309.3	28.7	14.5	29.1	28.2	15.4	13.2	44.0	38.0	42.0	128.0	8.5	4.6
2023-01-04	21:00:00	0.0	963.0	963.1	963.0	1399.3	27.9	14.2	28.7	27.9	15.2	13.7	45.0	40.0	43.0	120.0	7.9	5.2
2023-01-04	22:00:00	0.0	963.7	963.7	963.0	532.9	26.5	15.8	27.9	26.3	16.1	14.1	53.0	43.0	52.0	134.0	7.9	1.3
2023-01-04	23:00:00	0.0	964.0	964.0	963.7	40.1	24.0	15.5	26.5	24.0	16.5	15.2	59.0	52.0	59.0	149.0	2.0	1.7
2023-01-05	00:00:00	0.0	964.7	964.7	964.0	40.1	22.6	16.5	24.8	22.5	16.7	15.4	69.0	56.0	69.0	124.0	2.1	1.3
2023-01-05	01:00:00	0.0	965.5	965.5	964.7	40.1	22.2	16.1	22.7	20.9	17.0	15.9	76.0	66.0	68.0	141.0	2.3	1.7
2023-01-05	02:00:00	0.0	965.7	965.8	965.5	40.1	22.2	14.4	22.4	20.5	16.7	14.4	79.0	61.0	61.0	146.0	2.2	1.8
2023-01-05	03:00:00	0.0	965.7	965.8	965.7	40.1	21.8	13.9	22.2	20.7	15.3	13.9	71.0	60.0	61.0	147.0	2.2	1.5
2023-01-05	04:00:00	0.0	965.7	966.0	965.7	40.1	19.5	15.4	22.8	18.5	15.7	13.8	82.0	57.0	77.0	100.0	6.4	2.5
2023-01-05	05:00:00	0.0	965.7	965.8	965.7	40.1	18.5	15.8	19.6	18.4	15.8	15.2	84.0	76.0	84.0	92.0	4.4	3.1
2023-01-05	06:00:00	0.0	965.8	965.8	965.6	40.1	18.8	15.7	19.5	18.4	16.2	15.7	86.0	80.0	82.0	79.0	6.6	4.7
2023-01-05	07:00:00	0.0	965.8	965.9	965.8	40.1	18.1	15.6	18.8	18.1	15.9	15.5	85.0	82.0	85.0	85.0	6.6	4.1
2023-01-05	08:00:00	0.0	966.3	966.3	965.8	40.1	17.5	15.2	18.2	17.2	15.7	15.1	89.0	85.0	86.0	86.0	5.8	3.8
2023-01-05	09:00:00	0.0	966.7	966.7	966.3	8.1	17.1	15.0	17.7	16.6	15.3	14.7	90.0	85.0	88.0	93.0	5.4	3.0
2023-01-05	10:00:00	0.0	967.3	967.3	966.7	378.0	19.2	16.3	19.2	17.1	16.3	15.1	88.0	83.0	83.0	101.0	3.7	1.7
2023-01-05	11:00:00	0.0	967.9	967.9	967.3	1248.3	20.6	15.6	20.7	19.2	16.5	15.0	84.0	71.0	73.0	88.0	8.3	5.5
2023-01-05	12:00:00	0.0	968.3	968.4	967.8	2142.8	22.7	15.5	22.8	20.6	16.4	15.1	73.0	64.0	64.0	82.0	8.3	3.8
2023-01-05	13:00:00	0.0	968.7	968.7	968.3	2930.4	24.1	14.3	24.5	22.3	16.3	14.3	68.0	54.0	54.0	91.0	6.4	3.4
2023-01-05	14:00:00	0.0	968.7	968.8	968.7	3529.9	25.7	14.4	25.8	23.9	15.8	13.5	58.0	48.0	50.0	84.0	6.2	1.9
2023-01-05	15:00:00	0.0	968.4	968.7	968.4	3917.3	27.7	13.2	28.1	25.7	15.7	12.4	53.0	38.0	41.0	90.0	5.9	3.3
2023-01-05	16:00:00	0.0	967.7	968.4	967.7	4076.7	29.0	12.2	29.0	27.6	14.5	11.8	43.0	36.0	36.0	89.0	7.2	2.5
2023-01-05	17:00:00	0.0	967.2	967.7	967.1	3971.4	30.2	11.9	30.3	28.1	14.3	11.1	41.0	31.0	32.0	127.0	9.2	3.2
2023-01-05	18:00:00	0.0	966.5	967.2	966.5	3551.0	30.1	11.7	30.7	29.3	13.9	10.3	37.0	30.0	32.0	137.0	9.2	2.8
2023-01-05	19:00:00	0.0	965.8	966.5	965.8	2787.8	30.6	11.5	31.2	29.2	13.6	10.1	37.0	28.0	31.0	101.0	9.0	4.3
2023-01-05	20:00:00	0.0	965.5	965.9	965.5	2183.5	30.5	11.6	31.2	29.4	13.2	10.8	36.0	28.0	31.0	92.0	7.0	3.7
2023-01-05	21:00:00	0.0	965.4	965.5	965.4	1501.5	29.4	11.4	30.6	29.3	12.4	10.1	35.0	28.0	33.0	143.0	7.0	2.8
2023-01-05	22:00:00	0.0	965.9	965.9	965.4	545.7	26.4	13.7	29.4	26.4	14.2	10.8	45.0	31.0	45.0	134.0	3.9	2.7
2023-01-05	23:00:00	0.0	966.2	966.2	965.8	32.6	24.4	13.4	26.4	24.4	13.7	12.9	50.0	44.0	50.0	139.0	4.1	3.3
2023-01-06	00:00:00	0.0	966.8	966.8	966.2	32.6	22.1	14.3	24.4	22.1	14.3	13.2	61.0	50.0	61.0	103.0	4.9	2.9
2023-01-06	01:00:00	0.0	967.3	967.4	966.8	32.6	21.2	13.8	22.2	21.1	14.7	13.8	67.0	61.0	62.0	126.0	4.9	2.7
2023-01-06	02:00:00	0.0	967.8	967.8	967.4	32.6	20.7	13.3	22.0	20.2	13.9	13.3	67.0	59.0	62.0	133.0	3.2	2.5
2023-01-06	03:00:00	0.0	967.8	968.0	967.8	32.6	19.6	13.0	20.7	18.8	13.7	13.0	71.0	62.0	66.0	91.0	5.5	4.1
2023-01-06	04:00:00	0.0	967.8	967.9	967.7	32.6	19.8	12.9	20.7	19.6	13.1	12.6	66.0	60.0	64.0	102.0	6.2	4.1
2023-01-06	05:00:00	0.0	968.0	968.0	967.8	32.6	19.7	12.9	20.4	19.6	13.0	12.7	65.0	61.0	65.0	93.0	7.2	5.1
2023-01-06	06:00:00	0.0	968.1	968.1	967.9	32.6	19.2	12.9	19.9	19.1	13.1	12.9	68.0	64.0	67.0	92.0	7.5	5.4
2023-01-06	07:00:00	0.0	968.2	968.2	968.1	32.6	19.0	12.7	19.5	18.8	13.0	12.6	69.0	65.0	67.0	88.0	8.8	5.7
2023-01-06	08:00:00	0.0	968.8	968.8	968.1	32.6	18.4	12.4	19.3	18.0	12.7	12.4	71.0	65.0	68.0	88.0	10.3	6.2
2023-01-06	09:00:00	0.0	969.6	969.6	968.8	7.0	17.8	12.1	18.8	17.7	12.5	11.7	69.0	64.0	69.0	86.0	9.8	4.7
2023-01-06	10:00:00	0.0	970.4	970.5	969.6	369.2	19.2	13.6	19.2	17.8	13.6	12.1	71.0	68.0	70.0	95.0	7.0	4.1
2023-01-06	11:00:00	0.0	970.9	970.9	970.4	1247.4	20.6	13.0	20.6	19.2	13.6	12.6	70.0	61.0	62.0	77.0	9.4	5.7
2023-01-06	12:00:00	0.0	971.2	971.3	970.9	2148.7	22.3	12.3	22.7	20.6	13.8	12.3	62.0	53.0	53.0	81.0	10.6	6.3
2023-01-06	13:00:00	0.0	971.4	971.5	971.2	2938.8	24.0	12.9	24.3	22.3	13.9	12.4	56.0	49.0	50.0	85.0	10.3	5.8
2023-01-06	14:00:00	0.0	970.9	971.4	970.9	3567.5	26.2	13.1	26.3	24.0	13.8	12.1	51.0	44.0	44.0	88.0	9.6	5.2
2023-01-06	15:00:00	0.0	970.2	970.9	970.2	3991.7	27.3	12.2	27.3	25.4	13.8	11.6	47.0	39.0	39.0	105.0	10.6	7.2
2023-01-06	16:00:00	0.0	969.8	970.2	969.8	4183.5	27.8	8.4	28.5	26.9	13.5	8.4	42.0	30.0	30.0	92.0	10.9	5.7
2023-01-06	17:00:00	0.0	969.3	969.9	969.3	4059.6	28.9	10.5	29.0	27.7	11.1	8.5	35.0	28.0	32.0	100.0	9.1	2.5
2023-01-06	18:00:00	0.0	968.6	969.3	968.6	3667.4	29.3	10.9	29.5	28.5	12.6	9.0	36.0	29.0	32.0	98.0	8.6	4.4
2023-01-06	19:00:00	0.0	968.2	968.6	968.2	3108.5	29.6	10.4	29.6	28.6	12.7	9.0	37.0	29.0	30.0	96.0	8.1	5.0
2023-01-06	20:00:00	0.0	967.8	968.2	967.8	2360.0	28.9	10.8	29.8	28.8	11.3	8.6	34.0	28.0	33.0	84.0	8.2	5.0
2023-01-06	21:00:00	0.0	967.8	967.8	967.7	1470.9	27.9	11.9	29.0	27.9	12.7	9.3	38.0	29.0	37.0	85.0	7.6	4.4
2023-01-06	22:00:00	0.0	968.1	968.1	967.8	585.1	25.6	13.0	27.9	25.6	13.0	11.1	46.0	35.0	46.0	84.0	6.7	2.6
2023-01-06	23:00:00	0.0	968.4	968.4	968.1	32.9	24.3	12.4	25.5	23.6	14.6	12.4	55.0	46.0	48.0	129.0	3.5	1.1
2023-01-07	00:00:00	0.0	968.9	968.9	968.4	32.9	22.9	12.5	24.7	22.9	12.5	11.7	52.0	44.0	52.0	142.0	2.8	2.1
2023-01-07	01:00:00	0.0	969.5	969.5	968.9	32.9	20.1	13.7	22.9	20.1	13.7	12.5	67.0	52.0	67.0	127.0	3.3	2.4
2023-01-07	02:00:00	0.0	970.3	970.3	969.5	32.9	21.2	13.8	21.4	18.8	14.6	13.7	75.0	63.0	63.0	95.0	5.3	4.1
2023-01-07	03:00:00	0.0	970.5	970.5	970.3	32.9	19.9	13.9	21.3	19.9	14.0	13.8	69.0	62.0	69.0	85.0	5.4	3.8
2023-01-07	04:00:00	0.0	970.2	970.5	970.2	32.9	19.6	13.9	19.9	19.1	14.1	13.9	73.0	69.0	69.0	96.0	5.2	4.4
2023-01-07	05:00:00	0.0	970.0	970.2	970.0	32.9	20.1	13.5	20.2	19.1	13.9	13.5	71.0	66.0	66.0	93.0	7.7	5.8
2023-01-07	06:00:00	0.0	970.0	970.1	969.9	32.9	19.4	13.8	20.1	19.0	13.9	13.5	71.0	66.0	70.0	98.0	8.6	5.4
2023-01-07	07:00:00	0.0	970.1	970.1	969.9	32.9	18.5	13.3	19.4	18.4	13.8	13.3	73.0	70.0	71.0	91.0	8.7	5.5
2023-01-07	08:00:00	0.0	970.6	970.6	970.0	32.9	18.5	12.4	19.0	18.2	13.2	12.4	72.0	66.0	68.0	92.0	11.0	6.9
2023-01-07	09:00:00	0.0	971.1	971.1	970.5	5.1	17.4	12.8	18.7	17.1	12.9	12.3	75.0	66.0	75.0	102.0	11.0	3.5
2023-01-07	10:00:00	0.0	971.8	971.8	971.1	361.5	18.9	13.7	18.9	17.3	13.7	12.7	75.0	72.0	72.0	92.0	6.2	4.1
2023-01-07	11:00:00	0.0	972.4	972.4	971.8	1249.1	20.6	13.4	20.8	18.9	14.0	13.0	72.0	62.0	64.0	92.0	8.3	4.5
2023-01-07	12:00:00	0.0	972.6	972.6	972.4	2147.9	22.6	14.3	22.6	20.6	14.3	13.1	65.0	58.0	59.0	87.0	12.0	8.2
2023-01-07	13:00:00	0.0	972.7	972.8	972.5	2944.4	23.7	13.7	24.0	22.0	15.0	13.1	59.0	52.0	54.0	90.0	11.6	6.8
2023-01-07	14:00:00	0.0	972.4	972.8	972.4	3549.8	25.1	14.5	25.9	23.6	15.5	13.4	55.0	50.0	52.0	96.0	10.0	5.3
2023-01-07	15:00:00	0.0	971.9	972.5	971.8	3948.2	26.6	14.6	26.9	25.0	15.5	13.5	54.0	47.0	48.0	83.0	8.7	5.4
2023-01-07	16:00:00	0.0	971.3	971.9	971.3	4126.8	27.1	13.8	28.0	26.2	15.4	13.6	50.0	43.0	44.0	88.0	8.1	3.8
2023-01-07	17:00:00	0.0	970.6	971.3	970.6	4109.4	27.9	13.7	28.6	27.1	15.6	13.2	46.0	40.0	42.0	99.0	7.6	3.3
2023-01-07	18:00:00	0.0	969.9	970.6	969.9	3697.9	28.9	14.6	29.6	27.8	15.5	13.6	45.0	39.0	42.0	76.0	7.3	2.8
2023-01-07	19:00:00	0.0	969.3	969.9	969.3	2715.5	28.3	14.3	29.4	28.1	15.3	13.5	45.0	39.0	42.0	83.0	7.2	4.9
2023-01-07	20:00:00	0.0	968.6	969.3	968.6	1975.0	29.0	14.6	29.5	27.7	15.7	13.4	46.0	38.0	41.0	93.0	7.2	4.1
2023-01-07	21:00:00	0.0	968.3	968.6	968.2	1275.9	28.0	14.0	29.2	27.3	15.3	12.8	44.0	39.0	42.0	109.0	7.6	5.6
2023-01-07	22:00:00	0.0	968.3	968.3	968.3	585.2	26.0	14.3	28.0	26.0	14.6	12.7	49.0	40.0	49.0	112.0	7.6	2.9
2023-01-07	23:00:00	0.0	968.6	968.6	968.3	34.8	23.8	14.7	26.0	23.8	14.8	14.3	57.0	49.0	57.0	134.0	4.5	1.7
2023-01-08	00:00:00	0.0	968.8	968.8	968.6	34.8	21.6	15.0	23.8	21.4	15.0	14.5	67.0	56.0	66.0	128.0	3.1	2.3
2023-01-08	01:00:00	0.0	969.2	969.2	968.8	34.8	21.3	15.2	21.8	21.0	15.2	14.9	69.0	65.0	68.0	117.0	4.0	3.1
2023-01-08	02:00:00	0.0	969.8	969.8	969.2	34.8	22.5	14.8	22.8	21.3	15.2	14.8	68.0	61.0	62.0	93.0	6.0	4.1
2023-01-08	03:00:00	0.0	969.9	969.9	969.8	34.8	21.8	14.9	22.6	21.7	14.9	14.8	65.0	62.0	65.0	97.0	7.3	4.6
2023-01-08	04:00:00	0.0	969.9	970.0	969.9	34.8	20.7	15.0	21.8	20.5	15.1	14.9	71.0	65.0	70.0	99.0	6.1	4.6
2023-01-08	05:00:00	0.0	969.6	969.9	969.6	34.8	20.4	14.8	21.1	20.4	15.0	14.8	71.0	68.0	70.0	99.0	8.2	5.5
2023-01-08	06:00:00	0.0	969.5	969.7	969.5	34.8	20.3	14.3	20.5	19.7	14.9	14.3	73.0	68.0	69.0	85.0	8.8	5.8
2023-01-08	07:00:00	0.0	969.4	969.5	969.2	34.8	19.7	14.1	20.6	19.6	14.3	14.1	70.0	67.0	70.0	88.0	9.3	5.8
2023-01-08	08:00:00	0.0	970.0	970.0	969.4	34.8	19.3	13.8	19.9	19.1	14.1	13.8	73.0	69.0	71.0	79.0	8.8	5.4
2023-01-08	09:00:00	0.0	970.4	970.5	970.0	4.7	18.5	14.0	19.3	18.1	14.1	13.8	77.0	71.0	75.0	80.0	8.4	4.9
2023-01-08	10:00:00	0.0	971.2	971.2	970.4	343.6	19.8	14.3	19.8	18.4	14.3	14.0	76.0	70.0	71.0	89.0	7.6	4.9
2023-01-08	11:00:00	0.0	972.0	972.0	971.2	1208.3	21.2	14.9	21.3	19.8	15.2	14.1	72.0	65.0	67.0	88.0	7.9	5.4
2023-01-08	12:00:00	0.0	972.4	972.4	972.0	2096.9	22.6	14.5	22.8	21.3	15.6	14.2	68.0	59.0	60.0	80.0	8.5	5.4
2023-01-08	13:00:00	0.0	972.4	972.4	972.3	2884.0	23.6	14.5	24.7	22.6	16.1	14.1	62.0	55.0	57.0	95.0	8.5	4.1
2023-01-08	14:00:00	0.0	972.1	972.4	972.1	3489.3	25.1	15.1	25.8	23.6	15.8	14.3	59.0	50.0	54.0	77.0	7.0	3.2
2023-01-08	15:00:00	0.0	971.5	972.2	971.5	3881.6	26.9	16.1	27.2	25.0	16.7	14.3	55.0	49.0	52.0	113.0	6.0	2.8
2023-01-08	16:00:00	0.0	970.6	971.5	970.6	4165.2	27.8	13.9	28.5	26.5	16.2	13.4	52.0	41.0	43.0	109.0	5.3	2.4
2023-01-08	17:00:00	0.0	969.8	970.6	969.8	3566.0	28.3	13.8	29.2	27.2	15.9	13.4	48.0	40.0	41.0	134.0	5.9	2.4
2023-01-08	18:00:00	0.0	969.0	969.8	969.0	3297.4	28.8	14.7	30.4	27.5	14.9	12.4	44.0	35.0	42.0	144.0	5.9	2.5
2023-01-08	19:00:00	0.0	968.1	969.0	968.1	2776.1	29.1	14.2	29.7	28.2	15.5	13.7	44.0	39.0	40.0	113.0	6.7	2.7
2023-01-08	20:00:00	0.0	967.3	968.1	967.3	2116.4	29.3	14.8	30.1	28.0	16.3	13.8	45.0	39.0	41.0	134.0	5.1	2.6
2023-01-08	21:00:00	0.0	966.9	967.3	966.9	1328.1	28.6	14.0	29.5	28.4	15.6	13.9	45.0	39.0	41.0	101.0	5.8	3.0
2023-01-08	22:00:00	0.0	966.9	966.9	966.8	557.4	26.7	16.7	28.7	26.7	16.9	14.5	55.0	41.0	54.0	115.0	4.5	1.6
2023-01-08	23:00:00	0.0	967.3	967.3	966.9	23.4	25.2	14.9	26.9	25.1	16.2	14.8	54.0	50.0	53.0	145.0	2.4	1.9
2023-01-09	00:00:00	0.0	967.6	967.6	967.3	23.4	22.7	16.1	25.3	22.7	16.1	14.9	67.0	53.0	67.0	121.0	2.7	1.8
2023-01-09	01:00:00	0.0	967.8	967.8	967.6	23.4	22.1	15.8	23.4	22.1	16.3	15.5	69.0	61.0	68.0	129.0	4.3	2.5
2023-01-09	02:00:00	0.0	968.0	968.0	967.8	23.4	22.0	15.6	22.5	21.7	15.9	15.5	69.0	65.0	67.0	131.0	3.3	2.1
2023-01-09	03:00:00	0.0	968.0	968.1	968.0	23.4	22.7	15.6	22.9	20.7	16.1	15.5	75.0	63.0	64.0	96.0	5.5	4.2
2023-01-09	04:00:00	0.0	967.6	968.0	967.6	23.4	21.3	16.2	22.7	21.3	16.2	15.5	73.0	64.0	72.0	91.0	5.8	4.2
2023-01-09	05:00:00	0.0	967.4	967.6	967.4	23.4	20.7	16.3	21.4	20.5	16.3	16.1	76.0	72.0	76.0	100.0	5.5	3.6
2023-01-09	06:00:00	0.0	967.1	967.4	967.1	23.4	20.6	16.2	20.8	20.2	16.3	16.1	78.0	75.0	76.0	95.0	4.9	3.6
2023-01-09	07:00:00	0.0	967.0	967.1	967.0	23.4	20.1	16.0	20.7	20.0	16.2	16.0	78.0	75.0	78.0	90.0	4.9	3.3
2023-01-09	08:00:00	0.0	967.2	967.2	967.0	23.4	19.5	16.1	20.1	19.5	16.1	16.0	81.0	78.0	81.0	92.0	5.3	3.8
2023-01-09	09:00:00	0.0	967.4	967.4	967.1	6.5	20.2	16.2	20.2	19.5	16.2	16.0	81.0	78.0	78.0	92.0	8.2	5.5
2023-01-09	10:00:00	0.0	968.5	968.5	967.4	276.7	21.1	16.5	21.2	20.1	16.6	16.2	78.0	74.0	75.0	83.0	8.2	4.3
2023-01-09	11:00:00	0.0	969.0	969.1	968.4	625.9	22.2	16.7	22.2	21.1	17.0	16.4	75.0	71.0	71.0	84.0	7.1	4.5
2023-01-09	12:00:00	0.0	969.3	969.4	969.0	1250.0	23.9	17.4	23.9	22.2	17.6	16.5	72.0	66.0	67.0	72.0	8.5	4.5
2023-01-09	13:00:00	0.0	969.5	969.6	969.3	1981.1	25.7	17.2	25.7	23.5	18.3	16.5	68.0	60.0	60.0	58.0	7.8	3.3
2023-01-09	14:00:00	0.0	969.2	969.5	969.2	3252.9	26.7	17.7	27.2	25.1	18.7	17.0	64.0	56.0	58.0	69.0	6.4	3.0
2023-01-09	15:00:00	0.0	968.5	969.2	968.5	3005.3	28.0	18.1	28.1	26.0	18.7	16.7	63.0	53.0	55.0	29.0	4.7	1.6
2023-01-09	16:00:00	0.0	967.9	968.5	967.8	3681.7	27.8	18.0	28.7	27.1	19.1	17.3	59.0	53.0	55.0	58.0	4.4	1.3
2023-01-09	17:00:00	0.0	967.1	968.0	967.1	1750.9	26.2	19.6	28.3	26.1	19.9	17.6	68.0	54.0	67.0	324.0	6.0	2.3
2023-01-09	18:00:00	0.0	966.2	967.1	966.2	2508.6	29.7	17.0	29.7	25.9	20.1	16.2	70.0	45.0	47.0	178.0	4.3	1.6
2023-01-09	19:00:00	0.0	965.3	966.2	965.3	2484.3	29.8	16.0	30.1	28.8	16.7	14.6	47.0	40.0	43.0	93.0	3.5	1.2
2023-01-09	20:00:00	0.0	964.8	965.3	964.7	1121.4	29.0	17.4	29.9	28.8	17.4	15.2	50.0	42.0	50.0	7.0	2.9	0.5
2023-01-09	21:00:00	0.0	965.5	965.5	964.5	378.6	26.5	19.8	29.1	26.5	20.0	16.9	67.0	48.0	67.0	253.0	5.0	2.3
2023-01-09	22:00:00	0.0	965.0	965.6	965.0	76.3	25.9	20.1	26.5	25.5	20.2	19.6	72.0	66.0	70.0	276.0	3.7	1.0
2023-01-09	23:00:00	0.0	965.0	965.0	964.7	22.8	24.1	20.0	26.0	24.1	20.2	19.9	78.0	69.0	78.0	284.0	3.4	1.2
2023-01-10	00:00:00	0.0	965.7	965.7	965.0	22.8	22.6	19.6	24.4	22.6	20.3	19.6	83.0	77.0	83.0	103.0	2.9	0.4
2023-01-10	01:00:00	0.0	966.1	966.1	965.7	22.8	22.5	19.8	22.9	22.3	20.3	19.8	86.0	83.0	85.0	107.0	1.7	1.3
2023-01-10	02:00:00	0.0	966.4	966.4	966.0	22.8	22.4	20.1	22.9	22.2	20.3	19.8	88.0	85.0	87.0	15.0	2.0	0.2
2023-01-10	03:00:00	0.0	966.3	966.6	966.3	22.8	21.6	20.3	22.4	21.6	20.5	20.0	92.0	87.0	92.0	89.0	1.8	1.5
2023-01-10	04:00:00	0.0	966.0	966.3	966.0	22.8	21.7	20.2	21.9	21.5	20.4	20.1	92.0	91.0	91.0	114.0	1.8	0.9
2023-01-10	05:00:00	0.0	966.0	966.1	965.9	22.8	20.2	19.2	21.9	20.2	20.2	19.0	94.0	90.0	94.0	75.0	3.3	2.5
2023-01-10	06:00:00	0.0	965.5	966.0	965.5	22.8	20.3	19.1	20.7	20.1	19.6	19.1	95.0	92.0	93.0	117.0	3.8	2.2
2023-01-10	07:00:00	0.0	965.4	965.5	965.2	22.8	20.5	19.2	20.7	20.3	19.5	19.1	94.0	92.0	92.0	106.0	4.3	2.6
2023-01-10	08:00:00	0.0	966.0	966.0	965.4	22.8	20.7	19.5	20.8	20.4	19.7	19.2	94.0	92.0	93.0	83.0	5.0	3.0
2023-01-10	09:00:00	0.0	966.0	966.4	966.0	3.9	21.1	19.7	21.1	20.7	19.8	19.4	93.0	92.0	92.0	80.0	8.6	5.6
2023-01-10	10:00:00	1.8	967.3	967.3	966.0	5.5	19.9	18.8	21.2	19.6	19.7	17.9	94.0	88.0	94.0	101.0	8.6	2.8
2023-01-10	11:00:00	23.2	968.6	968.6	967.3	8.9	19.0	18.5	20.1	18.9	19.0	18.2	97.0	93.0	97.0	146.0	8.9	2.7
2023-01-10	12:00:00	58.4	970.1	970.4	968.5	17.7	17.2	16.5	19.1	15.6	18.7	14.9	97.0	95.0	96.0	317.0	14.6	3.1
2023-01-10	13:00:00	41.2	969.4	970.2	968.9	72.8	16.5	16.1	17.8	15.2	17.1	14.5	97.0	94.0	97.0	47.0	13.9	2.7
2023-01-10	14:00:00	2.6	968.7	969.4	968.2	540.7	18.8	17.3	18.8	16.6	17.3	15.8	97.0	89.0	91.0	112.0	5.5	2.8
2023-01-10	15:00:00	1.8	968.2	968.8	967.8	910.7	20.5	18.7	20.5	18.8	18.8	17.3	92.0	88.0	89.0	226.0	3.7	2.6
2023-01-10	16:00:00	0.0	967.3	968.4	967.3	1797.7	22.6	18.7	22.8	20.5	20.1	18.7	92.0	79.0	79.0	233.0	4.5	1.1
2023-01-10	17:00:00	0.0	966.7	967.3	966.5	2292.2	23.6	15.9	24.2	22.6	20.2	15.9	82.0	62.0	62.0	358.0	3.6	1.5
2023-01-10	18:00:00	0.0	965.0	966.6	965.0	2811.3	24.9	18.5	25.2	23.6	19.5	15.9	72.0	62.0	68.0	83.0	4.4	1.4
2023-01-10	19:00:00	0.0	964.6	965.2	964.6	2030.5	25.9	18.7	26.1	24.5	19.4	17.1	69.0	62.0	64.0	67.0	3.6	1.9
2023-01-10	20:00:00	0.0	964.4	964.7	964.2	1352.7	26.7	19.6	26.7	25.2	20.3	18.4	72.0	63.0	65.0	40.0	3.6	1.7
2023-01-10	21:00:00	0.0	964.8	964.9	964.4	1273.7	25.7	17.7	26.8	25.5	19.4	16.9	66.0	56.0	61.0	18.0	3.4	0.4
2023-01-10	22:00:00	0.0	964.7	964.9	964.7	666.5	24.8	19.3	26.2	24.8	19.6	16.5	73.0	55.0	71.0	26.0	3.2	1.0
2023-01-10	23:00:00	0.0	964.6	964.8	964.6	51.9	22.2	19.5	24.8	22.2	19.7	19.1	85.0	71.0	85.0	91.0	2.4	1.5
2023-01-11	00:00:00	0.0	965.6	965.6	964.6	51.9	21.5	19.6	22.8	21.1	20.4	19.2	91.0	84.0	89.0	115.0	2.2	1.5
2023-01-11	01:00:00	0.0	966.4	966.4	965.6	51.9	21.7	19.4	22.1	20.9	20.2	19.2	92.0	86.0	87.0	131.0	2.2	1.4
2023-01-11	02:00:00	0.0	966.8	967.0	966.4	51.9	21.3	19.1	22.0	20.4	20.2	18.7	93.0	86.0	87.0	149.0	6.0	2.3
2023-01-11	03:00:00	0.0	966.6	967.0	966.6	51.9	20.9	19.0	21.7	20.6	19.4	18.7	90.0	86.0	89.0	66.0	4.0	2.8
2023-01-11	04:00:00	0.0	966.0	966.6	966.0	51.9	19.9	18.2	21.0	19.7	19.0	18.1	91.0	87.0	90.0	104.0	4.4	2.4
2023-01-11	05:00:00	0.0	965.4	966.0	965.3	51.9	20.1	18.2	20.3	19.8	18.5	18.1	91.0	88.0	89.0	99.0	4.6	2.8
2023-01-11	06:00:00	0.0	965.2	965.4	965.2	51.9	19.0	17.3	20.2	19.0	18.2	17.2	90.0	86.0	90.0	94.0	3.5	2.3
2023-01-11	07:00:00	0.0	965.1	965.2	964.9	51.9	18.7	16.9	19.3	18.7	17.6	16.9	90.0	89.0	90.0	108.0	3.3	2.7
2023-01-11	08:00:00	0.0	965.4	965.4	965.1	51.9	18.7	16.9	19.3	18.4	17.4	16.8	92.0	87.0	89.0	89.0	3.6	3.1
2023-01-11	09:00:00	0.0	966.2	966.2	965.3	2.0	18.8	16.8	18.9	18.5	17.0	16.8	90.0	88.0	88.0	90.0	3.7	2.7
2023-01-11	10:00:00	0.0	967.0	967.0	966.2	312.1	20.5	18.1	20.5	18.8	18.1	16.8	89.0	85.0	86.0	110.0	4.1	3.3
2023-01-11	11:00:00	0.0	967.6	967.6	967.0	1141.9	23.1	19.4	23.1	20.5	19.5	17.8	86.0	79.0	80.0	92.0	4.2	2.4
2023-01-11	12:00:00	0.0	967.6	967.7	967.6	2011.8	25.0	20.2	25.0	23.0	20.4	19.1	80.0	72.0	75.0	51.0	4.0	1.5
2023-01-11	13:00:00	0.0	967.6	967.8	967.6	2760.8	25.5	20.4	26.0	24.3	21.0	19.4	78.0	72.0	73.0	359.0	4.4	1.9
2023-01-11	14:00:00	0.0	967.4	967.6	967.4	3459.7	26.7	20.2	27.2	25.3	21.3	19.6	75.0	65.0	68.0	344.0	3.7	1.9
2023-01-11	15:00:00	0.0	967.2	967.4	967.2	3795.0	28.5	21.2	28.5	26.6	22.0	19.8	72.0	62.0	65.0	320.0	5.8	2.9
2023-01-11	16:00:00	0.0	966.6	967.2	966.6	4331.5	29.6	20.4	29.6	27.9	21.7	19.7	66.0	57.0	58.0	330.0	5.8	1.5
2023-01-11	17:00:00	0.0	965.5	966.6	965.5	1878.4	28.1	21.2	29.9	28.1	21.3	19.4	66.0	55.0	66.0	326.0	6.4	1.5
2023-01-11	18:00:00	0.0	964.3	965.5	964.3	3272.9	30.1	18.9	30.7	28.1	22.0	18.8	69.0	49.0	51.0	272.0	5.3	3.3
2023-01-11	19:00:00	0.0	963.5	964.3	963.5	3147.5	31.1	18.7	31.6	29.9	20.7	17.7	56.0	45.0	48.0	305.0	5.7	1.0
2023-01-11	20:00:00	0.0	962.8	963.5	962.8	2388.6	30.7	19.5	31.7	30.3	20.3	17.3	53.0	45.0	51.0	315.0	4.6	1.5
2023-01-11	21:00:00	0.0	962.4	962.8	962.3	1453.8	31.5	19.0	32.1	30.4	20.3	17.3	52.0	45.0	48.0	236.0	4.2	0.7
2023-01-11	22:00:00	0.0	963.0	963.0	962.4	545.4	29.5	19.1	31.6	29.2	20.8	18.7	61.0	47.0	54.0	347.0	3.1	0.7
2023-01-11	23:00:00	0.0	963.2	963.2	962.8	30.5	27.9	18.2	29.5	27.4	19.9	18.0	60.0	51.0	56.0	273.0	1.3	0.1
2023-01-12	00:00:00	0.0	964.6	964.6	963.2	30.5	25.6	19.9	28.2	24.6	20.3	18.1	76.0	54.0	71.0	123.0	2.0	1.1
2023-01-12	01:00:00	0.0	965.0	965.1	964.6	30.5	24.5	20.0	26.0	23.5	20.6	19.2	82.0	67.0	76.0	105.0	3.4	1.5
2023-01-12	02:00:00	0.0	965.3	965.4	965.0	30.5	24.4	19.4	25.1	24.2	20.2	19.2	78.0	70.0	74.0	131.0	1.9	1.6
2023-01-12	03:00:00	0.0	965.2	965.5	965.2	30.5	22.5	20.0	25.3	22.4	20.2	19.2	86.0	69.0	85.0	100.0	2.0	1.3
2023-01-12	04:00:00	0.0	964.8	965.2	964.8	30.5	22.0	19.1	23.8	22.0	20.1	19.1	85.0	76.0	84.0	102.0	1.9	1.5
2023-01-12	05:00:00	0.0	964.6	964.8	964.5	30.5	21.5	19.5	22.7	21.2	19.8	19.1	89.0	82.0	89.0	118.0	2.0	1.6
2023-01-12	06:00:00	0.0	963.8	964.6	963.8	30.5	20.9	19.2	21.9	20.9	19.7	19.2	90.0	86.0	90.0	98.0	3.6	2.8
2023-01-12	07:00:00	0.0	963.2	963.8	963.2	30.5	20.7	19.3	21.1	20.7	19.6	19.2	92.0	90.0	91.0	100.0	3.7	2.4
2023-01-12	08:00:00	0.0	963.5	963.5	963.2	30.5	20.9	19.5	20.9	20.2	19.5	18.9	93.0	91.0	92.0	120.0	2.8	1.3
2023-01-12	09:00:00	0.0	964.2	964.2	963.5	0.7	20.3	19.0	20.9	20.1	19.5	18.7	92.0	90.0	92.0	108.0	2.7	1.9
2023-01-12	10:00:00	0.0	964.8	964.8	964.2	295.0	22.4	20.3	22.4	20.3	20.4	19.0	93.0	88.0	88.0	101.0	2.9	2.2
2023-01-12	11:00:00	0.0	965.5	965.6	964.8	1101.3	24.1	20.5	24.2	22.4	21.0	20.2	88.0	80.0	80.0	79.0	3.7	2.1
2023-01-12	12:00:00	0.0	965.9	965.9	965.5	1973.8	25.0	20.3	25.7	24.1	20.9	19.5	80.0	71.0	75.0	18.0	5.0	2.7
2023-01-12	13:00:00	0.0	965.6	966.0	965.6	2749.9	26.2	21.2	26.7	25.1	21.6	19.8	76.0	69.0	74.0	351.0	5.0	1.8
2023-01-12	14:00:00	0.0	965.2	965.8	965.2	2973.3	28.1	21.9	28.1	26.1	21.9	20.3	75.0	68.0	69.0	15.0	5.8	2.5
2023-01-12	15:00:00	0.0	964.0	965.2	964.0	3754.8	28.5	22.0	28.8	27.1	22.0	20.2	70.0	63.0	68.0	332.0	5.8	2.0
2023-01-12	16:00:00	0.0	963.7	964.1	963.5	2584.9	24.9	19.2	29.4	24.9	22.0	19.2	75.0	60.0	71.0	300.0	11.1	6.0
2023-01-12	17:00:00	0.0	963.2	963.7	963.2	3046.7	26.1	19.9	28.6	24.5	21.3	18.6	73.0	59.0	69.0	337.0	9.0	3.5
2023-01-12	18:00:00	0.0	961.6	963.2	961.6	818.1	24.9	20.0	26.0	23.8	20.2	19.1	80.0	69.0	74.0	109.0	7.8	1.5
2023-01-12	19:00:00	0.0	960.8	961.6	960.8	2060.1	28.2	18.4	28.5	24.9	20.4	17.8	74.0	54.0	55.0	102.0	3.7	1.6
2023-01-12	20:00:00	0.0	959.6	960.8	959.6	2197.4	29.8	19.9	29.9	28.0	20.1	17.1	58.0	49.0	56.0	48.0	3.3	1.9
2023-01-12	21:00:00	0.0	959.9	959.9	959.6	1380.9	28.7	19.4	29.8	28.7	20.7	19.1	62.0	54.0	57.0	49.0	4.4	1.9
2023-01-12	22:00:00	0.0	960.2	960.2	959.8	266.7	26.0	21.0	28.7	25.5	21.0	19.3	75.0	57.0	74.0	69.0	5.7	3.1
2023-01-12	23:00:00	0.0	961.0	961.0	960.2	15.4	24.0	20.0	26.0	24.0	21.2	20.0	78.0	74.0	78.0	86.0	6.0	2.7
2023-01-13	00:00:00	0.0	961.6	961.7	961.0	15.4	23.3	20.1	24.4	22.7	20.3	19.7	85.0	77.0	82.0	85.0	5.6	4.0
2023-01-13	01:00:00	0.0	962.1	962.1	961.6	15.4	23.0	19.2	23.8	23.0	20.3	19.2	83.0	77.0	79.0	75.0	7.0	3.1
2023-01-13	02:00:00	0.0	962.7	962.7	962.1	15.4	22.7	19.2	22.9	22.3	19.4	19.0	83.0	79.0	81.0	65.0	4.7	2.4
2023-01-13	03:00:00	0.0	962.7	962.8	962.6	15.4	21.4	18.9	23.1	21.4	19.4	18.9	86.0	79.0	86.0	76.0	3.6	2.2
2023-01-13	04:00:00	0.0	961.8	962.7	961.8	15.4	21.6	19.3	21.7	21.1	19.4	18.9	88.0	86.0	87.0	91.0	4.1	3.2
2023-01-13	05:00:00	0.0	961.2	961.8	961.1	15.4	21.1	19.1	21.6	20.9	19.3	19.0	90.0	87.0	88.0	73.0	4.3	2.3
2023-01-13	06:00:00	0.0	961.0	961.2	960.7	15.4	20.5	19.1	21.2	20.3	19.2	18.9	92.0	88.0	92.0	116.0	3.8	1.9
2023-01-13	07:00:00	0.0	960.7	961.1	960.6	15.4	20.6	19.0	20.8	20.3	19.3	18.9	92.0	90.0	91.0	88.0	3.5	2.4
2023-01-13	08:00:00	0.0	961.4	961.4	960.7	15.4	21.1	19.4	21.2	20.4	19.6	19.0	92.0	90.0	90.0	111.0	3.3	2.3
2023-01-13	09:00:00	0.0	961.6	961.7	961.4	4.8	20.6	19.2	21.3	20.6	19.5	19.2	92.0	89.0	92.0	98.0	3.7	2.5
2023-01-13	10:00:00	0.0	962.6	962.7	961.6	183.9	21.4	19.6	21.4	20.7	19.7	19.3	92.0	90.0	90.0	70.0	3.5	2.4
2023-01-13	11:00:00	0.0	963.2	963.2	962.6	962.1	24.2	20.4	24.2	21.4	20.4	19.6	90.0	79.0	79.0	28.0	4.1	1.9
2023-01-13	12:00:00	0.0	963.3	963.3	963.1	1286.6	24.6	20.4	24.8	23.6	20.9	19.8	81.0	77.0	77.0	352.0	5.8	3.2
2023-01-13	13:00:00	0.0	964.0	964.0	963.3	1506.3	25.3	21.3	25.5	24.5	21.6	20.4	80.0	76.0	78.0	325.0	6.8	3.4
2023-01-13	14:00:00	0.0	963.5	964.1	963.4	2133.5	27.0	21.6	27.5	25.2	22.7	21.2	80.0	72.0	73.0	337.0	7.8	3.6
2023-01-13	15:00:00	2.0	962.3	963.4	962.3	2050.7	26.2	22.1	28.0	23.6	23.2	19.3	82.0	69.0	78.0	315.0	11.3	3.5
2023-01-13	16:00:00	5.4	962.1	962.3	961.4	1845.6	22.6	20.8	28.4	20.5	23.9	18.1	94.0	71.0	90.0	235.0	25.5	4.8
2023-01-13	17:00:00	0.0	962.3	962.7	962.1	1918.4	24.3	21.1	25.0	22.4	21.7	20.6	91.0	79.0	82.0	215.0	9.4	6.1
2023-01-13	18:00:00	2.0	961.6	962.5	961.6	3021.7	24.7	21.2	24.8	22.0	22.3	19.8	91.0	79.0	81.0	218.0	9.9	4.9
2023-01-13	19:00:00	0.0	961.6	961.8	961.4	1982.0	24.1	19.5	25.3	23.9	21.6	19.5	84.0	75.0	76.0	181.0	7.9	3.6
2023-01-13	20:00:00	0.0	961.0	961.6	960.8	1678.4	25.6	19.7	26.0	24.0	21.3	19.3	81.0	68.0	70.0	127.0	6.8	3.9
2023-01-13	21:00:00	0.0	960.8	961.1	960.8	1295.0	25.0	20.6	26.3	25.0	20.8	19.3	76.0	67.0	76.0	78.0	6.8	2.4
2023-01-13	22:00:00	0.0	961.3	961.4	960.6	186.3	24.2	20.2	25.0	24.1	21.3	20.2	83.0	77.0	79.0	178.0	3.5	2.1
2023-01-13	23:00:00	0.0	961.9	962.0	961.1	19.3	23.5	20.2	24.3	23.5	20.3	20.1	82.0	79.0	82.0	121.0	3.8	0.1
2023-01-14	00:00:00	0.0	962.6	962.6	961.9	19.3	22.4	21.0	23.5	22.4	21.0	20.2	92.0	82.0	92.0	8.0	3.0	1.1
2023-01-14	01:00:00	0.0	962.6	962.6	962.4	19.3	21.8	20.7	22.4	21.8	21.1	20.6	94.0	92.0	94.0	80.0	3.1	1.4
2023-01-14	02:00:00	0.0	962.9	963.2	962.6	19.3	21.1	20.3	21.8	21.1	20.7	20.3	95.0	94.0	95.0	107.0	3.1	1.6
2023-01-14	03:00:00	0.0	963.2	963.3	962.9	19.3	21.2	20.3	21.4	21.1	20.7	20.3	96.0	95.0	95.0	99.0	2.0	0.8
2023-01-14	04:00:00	0.0	962.9	963.3	962.9	19.3	20.9	20.1	21.2	20.9	20.4	20.1	95.0	95.0	95.0	108.0	1.4	1.2
2023-01-14	05:00:00	0.0	962.8	963.0	962.8	19.3	21.3	20.6	21.3	20.8	20.6	20.1	96.0	95.0	96.0	224.0	1.4	0.8
2023-01-14	06:00:00	0.0	962.5	962.8	962.5	19.3	21.5	20.6	21.5	21.3	20.8	20.6	96.0	95.0	95.0	164.0	2.7	0.5
2023-01-14	07:00:00	0.0	962.6	962.6	962.4	19.3	21.4	20.6	21.5	21.4	20.6	20.5	95.0	94.0	95.0	245.0	1.7	0.1
2023-01-14	08:00:00	0.0	962.8	962.8	962.4	19.3	21.0	20.4	21.4	21.0	20.6	20.4	96.0	95.0	96.0	258.0	1.7	0.7
2023-01-14	09:00:00	0.0	962.9	963.0	962.7	0.8	20.4	19.9	21.1	20.2	20.4	19.6	97.0	96.0	97.0	83.0	2.9	2.0
2023-01-14	10:00:00	0.0	964.1	964.1	962.9	117.2	21.1	20.6	21.1	20.4	20.6	19.9	97.0	97.0	97.0	50.0	3.3	1.5
2023-01-14	11:00:00	0.0	964.6	964.6	964.1	482.0	22.0	20.5	22.2	21.1	21.0	20.5	97.0	91.0	91.0	66.0	3.2	2.0
2023-01-14	12:00:00	0.0	965.1	965.1	964.6	901.3	23.2	21.0	23.2	22.0	21.1	20.4	92.0	87.0	88.0	20.0	3.2	1.6
2023-01-14	13:00:00	0.0	965.0	965.2	964.9	1692.3	24.2	20.4	24.7	23.2	21.1	20.1	88.0	78.0	80.0	6.0	3.9	1.7
2023-01-14	14:00:00	0.0	965.1	965.2	965.0	1752.0	24.7	20.1	25.2	24.2	21.2	20.0	81.0	75.0	76.0	303.0	4.8	1.3
2023-01-14	15:00:00	0.0	965.0	965.2	965.0	1823.7	25.9	20.6	26.3	24.7	21.2	20.1	79.0	71.0	73.0	267.0	4.3	1.8
2023-01-14	16:00:00	0.0	964.5	965.0	964.5	3417.1	27.5	20.8	28.0	25.9	22.5	20.2	76.0	65.0	67.0	268.0	4.6	2.1
2023-01-14	17:00:00	0.0	964.1	964.5	964.0	2186.2	26.1	21.6	28.5	26.1	22.9	20.0	77.0	64.0	77.0	223.0	8.3	4.8
2023-01-14	18:00:00	1.6	964.1	964.2	963.9	823.7	23.3	22.1	26.8	23.3	22.4	21.3	93.0	74.0	93.0	72.0	8.3	3.1
2023-01-14	19:00:00	2.2	963.5	964.1	963.4	1193.2	23.2	21.0	24.9	23.2	23.1	21.0	94.0	87.0	88.0	236.0	7.6	4.5
2023-01-14	20:00:00	0.6	963.4	963.6	963.1	463.7	23.1	21.6	23.2	22.3	21.7	20.7	92.0	88.0	91.0	138.0	7.8	3.6
2023-01-14	21:00:00	0.4	963.5	963.5	963.3	210.2	22.3	20.4	23.3	22.3	21.8	20.4	91.0	87.0	89.0	145.0	6.5	3.4
2023-01-14	22:00:00	0.4	964.2	964.2	963.4	111.6	22.2	20.3	22.5	22.0	20.4	19.9	90.0	85.0	89.0	164.0	5.9	2.8
2023-01-14	23:00:00	4.8	964.8	964.8	964.2	0.6	21.3	20.5	22.7	21.3	20.6	20.0	95.0	88.0	95.0	28.0	4.3	1.2
2023-01-15	00:00:00	1.4	965.6	965.6	964.8	0.6	22.0	21.4	22.0	21.2	21.4	20.5	97.0	95.0	97.0	89.0	5.2	3.5
2023-01-15	01:00:00	0.2	965.8	965.8	965.3	0.6	21.8	21.0	22.1	21.8	21.5	21.0	97.0	95.0	95.0	84.0	8.2	5.3
2023-01-15	02:00:00	0.0	965.9	965.9	965.5	0.6	21.5	20.5	21.9	21.5	21.0	20.5	95.0	94.0	94.0	84.0	8.0	3.1
2023-01-15	03:00:00	0.0	965.5	966.0	965.5	0.6	21.2	20.4	21.6	21.1	20.5	20.3	95.0	94.0	95.0	126.0	4.7	1.1
2023-01-15	04:00:00	0.0	965.2	965.5	965.2	0.6	21.2	20.5	21.2	21.1	20.5	20.3	96.0	95.0	95.0	72.0	1.5	0.0
2023-01-15	05:00:00	0.0	964.6	965.2	964.6	0.6	20.9	20.2	21.2	20.8	20.4	20.1	96.0	95.0	96.0	43.0	1.6	0.6
2023-01-15	06:00:00	0.0	964.7	964.9	964.6	0.6	20.4	19.9	20.9	20.2	20.3	19.7	97.0	96.0	97.0	259.0	1.6	0.9
2023-01-15	07:00:00	0.0	965.0	965.1	964.7	0.6	20.5	20.0	20.7	20.4	20.2	19.9	97.0	97.0	97.0	229.0	1.6	0.7
2023-01-15	08:00:00	0.0	965.4	965.4	965.0	0.6	20.7	20.2	20.8	20.4	20.3	19.9	97.0	97.0	97.0	156.0	1.0	0.1
2023-01-15	09:00:00	0.0	966.3	966.3	965.4	0.3	20.9	20.4	20.9	20.6	20.5	20.1	97.0	97.0	97.0	350.0	1.7	0.6
2023-01-15	10:00:00	0.0	967.2	967.2	966.3	194.0	21.4	20.8	21.4	20.7	20.9	20.3	97.0	97.0	97.0	89.0	2.0	0.8
2023-01-15	11:00:00	0.0	968.0	968.0	967.2	456.0	22.1	20.5	22.2	21.4	21.4	20.3	97.0	90.0	91.0	334.0	2.1	1.2
2023-01-15	12:00:00	0.0	968.5	968.5	968.0	726.7	22.7	20.5	22.7	22.0	20.8	20.3	92.0	87.0	87.0	319.0	4.9	2.2
2023-01-15	13:00:00	0.0	968.9	968.9	968.5	1928.0	23.5	20.9	23.6	22.7	21.2	20.5	88.0	84.0	85.0	310.0	6.5	3.7
2023-01-15	14:00:00	0.0	969.0	969.1	968.9	1055.1	23.4	21.0	24.2	23.1	21.6	20.7	90.0	82.0	86.0	309.0	6.1	2.5
2023-01-15	15:00:00	0.0	968.6	969.0	968.6	1624.6	25.0	21.6	25.1	23.4	22.1	20.9	87.0	80.0	81.0	293.0	4.2	2.9
2023-01-15	16:00:00	0.0	968.1	968.6	968.1	3523.6	26.2	21.3	26.6	25.0	22.7	20.6	83.0	72.0	74.0	310.0	5.0	2.7
2023-01-15	17:00:00	0.0	967.4	968.1	967.4	2514.1	26.9	21.2	27.3	25.8	22.7	20.8	78.0	71.0	71.0	359.0	5.3	1.4
2023-01-15	18:00:00	0.0	967.0	967.4	967.0	2841.3	27.6	20.5	28.1	26.8	22.4	20.5	75.0	64.0	65.0	285.0	5.9	2.9
2023-01-15	19:00:00	0.0	966.3	967.0	966.2	3027.8	28.7	21.1	28.9	27.4	22.4	20.0	69.0	61.0	64.0	267.0	6.9	3.3
2023-01-15	20:00:00	0.0	965.8	966.3	965.7	2400.8	26.9	21.2	29.1	26.9	22.7	20.7	75.0	62.0	71.0	250.0	7.2	5.3
2023-01-15	21:00:00	0.0	966.0	966.0	965.8	1447.5	27.4	19.9	27.5	26.7	21.6	19.7	71.0	63.0	64.0	254.0	7.2	2.8
2023-01-15	22:00:00	0.0	966.1	966.2	965.9	574.4	26.7	19.8	27.7	26.7	20.9	19.5	68.0	62.0	66.0	235.0	4.7	1.5
2023-01-15	23:00:00	0.0	966.4	966.4	966.1	38.9	25.2	19.9	26.9	25.2	20.5	19.8	75.0	65.0	73.0	108.0	2.4	0.2
2023-01-16	00:00:00	0.0	966.7	966.7	966.4	38.9	23.6	21.0	25.2	23.1	21.1	19.9	87.0	73.0	85.0	84.0	1.8	1.4
2023-01-16	01:00:00	0.0	967.3	967.3	966.7	38.9	22.6	20.9	23.6	22.6	20.9	20.7	90.0	85.0	90.0	65.0	1.9	1.3
2023-01-16	02:00:00	0.0	967.7	967.7	967.2	38.9	22.0	21.0	22.6	21.5	21.1	20.3	94.0	90.0	94.0	76.0	1.9	1.1
2023-01-16	03:00:00	0.0	967.4	967.7	967.4	38.9	21.9	21.1	22.0	21.3	21.1	20.4	96.0	94.0	95.0	83.0	2.4	1.7
2023-01-16	04:00:00	0.0	966.9	967.4	966.9	38.9	21.8	20.9	21.9	21.5	21.1	20.6	95.0	94.0	95.0	105.0	2.3	1.5
2023-01-16	05:00:00	0.0	966.6	966.9	966.6	38.9	21.0	20.1	21.8	20.9	20.9	20.1	95.0	94.0	95.0	119.0	2.1	1.9
2023-01-16	06:00:00	0.0	965.9	966.6	965.9	38.9	21.0	20.2	21.2	20.9	20.4	20.1	95.0	95.0	95.0	112.0	2.6	1.7
2023-01-16	07:00:00	0.0	965.7	965.9	965.6	38.9	21.0	20.3	21.0	20.8	20.3	20.0	96.0	95.0	96.0	131.0	2.9	2.4
2023-01-16	08:00:00	0.0	966.2	966.2	965.7	38.9	20.6	19.8	21.0	20.6	20.3	19.8	96.0	95.0	96.0	107.0	2.9	1.7
2023-01-16	09:00:00	0.0	966.8	966.8	966.2	0.6	20.6	20.1	20.7	20.2	20.1	19.5	97.0	96.0	97.0	119.0	3.2	2.2
2023-01-16	10:00:00	0.0	967.7	967.7	966.8	253.4	22.5	21.3	22.6	20.6	21.4	20.1	97.0	93.0	93.0	105.0	2.7	1.4
2023-01-16	11:00:00	0.0	968.0	968.0	967.7	1010.1	24.0	21.7	24.0	22.5	21.8	21.2	93.0	87.0	87.0	88.0	4.1	2.9
2023-01-16	12:00:00	0.0	968.3	968.3	968.0	1720.3	25.0	22.2	25.6	24.0	22.4	21.5	88.0	81.0	84.0	95.0	4.1	2.3
2023-01-16	13:00:00	0.0	968.6	968.6	968.3	2128.5	27.2	21.9	27.3	24.9	22.6	21.4	85.0	72.0	73.0	66.0	5.9	1.9
2023-01-16	14:00:00	0.0	968.6	968.7	968.6	3688.3	27.8	20.7	28.2	26.8	22.5	19.9	75.0	63.0	66.0	356.0	3.9	1.4
2023-01-16	15:00:00	0.0	968.1	968.6	968.1	3975.0	29.3	20.7	30.0	27.6	22.2	19.8	68.0	57.0	60.0	51.0	3.7	1.3
2023-01-16	16:00:00	0.0	967.9	968.1	967.9	4151.9	29.6	20.8	30.4	28.6	21.3	19.2	62.0	54.0	59.0	354.0	4.5	1.8
2023-01-16	17:00:00	0.0	967.2	967.9	967.2	3690.0	30.3	20.9	31.0	29.4	21.9	19.2	63.0	52.0	57.0	332.0	4.2	1.1
2023-01-16	18:00:00	0.0	966.2	967.2	966.2	2730.2	31.1	19.5	31.8	29.8	21.2	18.7	58.0	49.0	50.0	126.0	3.8	1.2
2023-01-16	19:00:00	0.0	965.0	966.2	965.0	3003.9	31.6	17.7	32.3	30.9	20.7	17.5	54.0	43.0	43.0	222.0	4.4	1.5
2023-01-16	20:00:00	0.0	964.2	965.0	964.2	2274.0	32.1	20.0	32.6	31.3	20.8	17.8	52.0	44.0	49.0	237.0	3.7	1.1
2023-01-16	21:00:00	0.0	964.7	964.7	964.1	1408.5	31.9	20.5	32.7	31.5	21.1	18.6	53.0	46.0	51.0	65.0	3.4	0.7
2023-01-16	22:00:00	0.0	964.9	965.0	964.7	529.7	30.2	21.0	31.9	30.2	21.2	19.7	58.0	49.0	58.0	77.0	2.5	1.1
2023-01-16	23:00:00	0.0	965.1	965.2	964.9	29.7	27.6	20.2	30.2	27.3	21.7	20.1	69.0	58.0	64.0	117.0	1.7	1.2
2023-01-17	00:00:00	0.0	965.8	965.8	965.1	29.7	25.7	21.0	27.9	25.7	21.0	19.7	75.0	62.0	75.0	99.0	2.3	1.2
2023-01-17	01:00:00	0.0	966.3	966.3	965.8	29.7	25.4	20.0	26.0	25.2	21.1	19.8	77.0	69.0	72.0	126.0	2.1	1.8
2023-01-17	02:00:00	0.0	966.9	966.9	966.3	29.7	24.6	19.9	26.3	24.6	20.2	19.5	75.0	67.0	75.0	121.0	2.5	1.6
2023-01-17	03:00:00	0.0	966.9	967.0	966.8	29.7	24.4	20.2	24.8	23.2	20.6	20.0	84.0	75.0	78.0	134.0	2.1	1.2
2023-01-17	04:00:00	0.0	966.3	966.9	966.3	29.7	23.2	20.1	24.4	23.1	20.6	20.0	85.0	78.0	83.0	130.0	2.6	2.0
2023-01-17	05:00:00	0.0	966.3	966.4	966.2	29.7	23.5	20.3	23.7	22.4	20.5	20.0	87.0	81.0	82.0	114.0	2.9	1.1
2023-01-17	06:00:00	0.0	966.1	966.4	966.1	29.7	22.5	20.5	23.4	21.9	20.7	20.0	90.0	82.0	88.0	106.0	2.2	1.8
2023-01-17	07:00:00	0.0	966.0	966.2	965.9	29.7	22.1	20.2	23.2	22.0	20.8	20.1	90.0	85.0	89.0	106.0	2.2	1.7
2023-01-17	08:00:00	0.0	966.3	966.3	966.0	29.7	22.1	20.4	22.2	21.5	20.6	20.1	92.0	89.0	90.0	98.0	3.7	2.8
2023-01-17	09:00:00	0.0	966.9	967.0	966.3	29.7	22.1	20.4	22.3	21.8	20.5	20.2	91.0	90.0	90.0	85.0	3.7	2.6
2023-01-17	10:00:00	0.0	967.6	967.6	966.9	261.6	23.9	21.2	23.9	22.1	21.2	20.4	90.0	84.0	85.0	95.0	4.8	3.1
2023-01-17	11:00:00	0.0	968.6	968.6	967.6	1001.0	25.3	21.2	25.5	23.9	21.7	21.0	85.0	78.0	78.0	87.0	5.3	3.3
2023-01-17	12:00:00	0.0	969.0	969.1	968.6	1823.1	27.0	21.2	27.3	25.2	22.4	21.1	81.0	70.0	70.0	70.0	5.4	3.4
2023-01-17	13:00:00	0.0	969.5	969.5	969.0	2534.7	27.8	22.1	28.3	26.9	22.6	21.3	74.0	68.0	71.0	359.0	6.2	1.6
2023-01-17	14:00:00	0.0	969.3	969.5	969.3	2671.3	28.5	22.0	29.6	27.5	23.3	21.6	73.0	66.0	68.0	2.0	3.8	1.9
2023-01-17	15:00:00	0.0	968.7	969.3	968.6	3243.9	29.8	21.1	30.4	28.5	23.1	20.7	70.0	57.0	60.0	183.0	3.8	1.2
2023-01-17	16:00:00	0.0	967.9	968.8	967.8	1763.9	27.1	22.5	30.5	27.1	23.4	21.2	76.0	59.0	76.0	344.0	5.9	3.5
2023-01-17	17:00:00	0.0	967.0	967.9	967.0	2255.2	28.3	22.9	29.2	26.1	24.0	21.5	79.0	72.0	73.0	358.0	6.4	3.1
2023-01-17	18:00:00	0.0	967.3	967.3	966.9	1569.7	26.9	20.4	28.8	26.9	23.4	20.0	76.0	64.0	68.0	9.0	6.3	3.3
2023-01-17	19:00:00	0.0	967.7	967.7	967.2	1014.3	25.5	21.5	26.9	25.5	21.9	20.2	79.0	67.0	79.0	1.0	10.5	6.3
2023-01-17	20:00:00	0.0	967.7	968.0	967.6	482.9	24.7	21.5	25.5	24.7	21.8	21.0	83.0	78.0	82.0	90.0	10.4	3.4
2023-01-17	21:00:00	0.0	967.4	968.0	967.1	268.5	23.8	21.5	24.7	23.7	21.7	21.3	88.0	82.0	87.0	76.0	5.9	1.7
2023-01-17	22:00:00	0.0	968.2	968.2	967.4	80.2	23.1	21.0	23.9	23.1	21.7	20.9	88.0	85.0	88.0	134.0	3.9	2.2
2023-01-17	23:00:00	0.0	969.0	969.0	968.2	2.8	22.7	20.4	23.2	22.7	21.1	20.4	89.0	87.0	87.0	129.0	7.4	4.4
2023-01-18	00:00:00	0.0	968.9	969.0	968.6	2.8	21.9	19.7	22.7	21.9	20.4	19.7	89.0	87.0	87.0	112.0	8.8	4.9
2023-01-18	01:00:00	0.0	968.6	968.9	968.6	2.8	21.6	19.5	22.4	21.6	19.7	19.3	88.0	83.0	88.0	92.0	7.4	3.6
2023-01-18	02:00:00	0.0	968.5	968.8	968.5	2.8	21.4	19.7	21.9	21.2	19.8	19.4	90.0	87.0	90.0	73.0	5.2	3.7
2023-01-18	03:00:00	0.0	967.9	968.5	967.7	2.8	22.1	19.8	22.3	21.4	19.9	19.7	90.0	86.0	87.0	51.0	6.5	3.2
2023-01-18	04:00:00	0.0	967.6	968.1	967.6	2.8	21.5	19.9	22.1	21.5	20.2	19.8	91.0	87.0	91.0	62.0	6.5	3.3
2023-01-18	05:00:00	0.0	967.7	967.7	967.4	2.8	21.1	19.9	21.5	21.1	20.1	19.8	94.0	91.0	93.0	126.0	4.9	3.0
2023-01-18	06:00:00	0.0	967.5	967.7	967.3	2.8	21.0	19.7	21.2	21.0	20.0	19.6	93.0	91.0	92.0	92.0	4.8	3.2
2023-01-18	07:00:00	0.0	967.7	967.8	967.5	2.8	21.4	19.5	21.7	21.0	19.9	19.5	92.0	88.0	89.0	100.0	5.9	3.7
2023-01-18	08:00:00	0.0	968.0	968.0	967.7	2.8	21.3	19.4	21.7	21.1	19.6	19.3	90.0	88.0	89.0	98.0	6.1	3.9
2023-01-18	09:00:00	0.0	969.0	969.0	968.0	2.8	21.0	19.2	21.3	20.9	19.5	19.2	90.0	89.0	90.0	98.0	5.4	3.0
2023-01-18	10:00:00	0.0	969.8	969.8	969.0	191.2	22.4	19.9	22.4	20.8	19.9	19.1	90.0	86.0	86.0	96.0	5.7	4.2
2023-01-18	11:00:00	0.0	970.4	970.4	969.8	1076.8	24.4	20.5	24.4	22.4	20.5	19.7	86.0	78.0	79.0	93.0	6.5	4.7
2023-01-18	12:00:00	0.0	971.1	971.1	970.4	1955.0	26.4	20.8	26.7	24.4	21.1	20.1	79.0	70.0	71.0	88.0	7.5	3.7
2023-01-18	13:00:00	0.0	971.4	971.4	971.1	2830.7	28.1	20.7	28.9	26.4	21.7	20.2	72.0	63.0	64.0	67.0	6.1	2.9
2023-01-18	14:00:00	0.0	971.5	971.7	971.4	3299.4	27.5	20.7	29.0	27.5	21.8	20.1	68.0	62.0	66.0	41.0	5.9	3.0
2023-01-18	15:00:00	0.0	971.5	971.6	971.5	2248.5	27.8	21.4	29.4	27.2	22.1	20.1	69.0	63.0	68.0	104.0	5.4	1.5
2023-01-18	16:00:00	0.0	969.9	971.5	969.9	3010.5	29.2	21.5	30.3	27.6	22.9	21.2	70.0	62.0	63.0	128.0	3.9	1.6
2023-01-18	17:00:00	0.0	969.4	969.9	969.2	3913.4	27.3	21.4	31.0	27.3	23.8	21.2	70.0	60.0	70.0	327.0	11.8	5.0
2023-01-18	18:00:00	0.0	969.9	970.0	968.6	1864.9	25.3	20.7	27.2	25.1	21.9	20.2	77.0	69.0	76.0	291.0	12.6	3.6
2023-01-18	19:00:00	0.0	968.6	969.9	968.6	331.9	24.8	20.8	25.3	24.6	21.3	20.2	81.0	76.0	79.0	86.0	11.0	1.6
2023-01-18	20:00:00	0.0	968.5	968.6	968.2	353.4	23.5	19.9	24.8	23.5	21.6	19.7	83.0	75.0	80.0	110.0	6.6	3.3
2023-01-18	21:00:00	0.0	969.1	969.1	968.5	139.0	22.4	20.8	23.5	22.4	20.9	19.9	91.0	80.0	91.0	73.0	4.9	3.7
2023-01-18	22:00:00	0.0	969.7	969.7	968.9	91.6	22.3	20.9	22.4	22.2	21.0	20.8	93.0	91.0	92.0	138.0	4.9	2.2
2023-01-18	23:00:00	0.0	969.3	969.7	969.2	15.9	22.0	20.8	22.4	22.0	20.9	20.8	93.0	91.0	93.0	65.0	4.0	2.7
2023-01-19	00:00:00	0.0	969.4	969.5	969.2	15.9	22.0	20.9	22.1	21.9	21.0	20.8	94.0	93.0	93.0	51.0	3.3	1.3
2023-01-19	01:00:00	0.0	969.8	969.8	969.4	15.9	21.2	20.3	22.0	21.2	20.8	20.3	95.0	93.0	95.0	90.0	2.9	1.2
2023-01-19	02:00:00	0.0	970.1	970.1	969.8	15.9	21.3	20.2	21.4	20.6	20.5	19.9	96.0	94.0	94.0	115.0	5.3	1.8
2023-01-19	03:00:00	0.0	969.9	970.5	969.9	15.9	21.0	19.6	21.4	20.9	20.2	19.5	94.0	90.0	92.0	79.0	6.1	4.0
2023-01-19	04:00:00	0.0	968.7	969.9	968.7	15.9	20.6	19.3	21.0	20.5	19.6	19.3	93.0	92.0	92.0	71.0	6.2	1.7
2023-01-19	05:00:00	0.0	968.0	968.7	968.0	15.9	19.8	18.8	20.9	19.8	19.5	18.8	94.0	91.0	94.0	104.0	3.7	2.8
2023-01-19	06:00:00	0.0	968.0	968.0	967.6	15.9	20.3	19.3	20.3	19.8	19.3	18.8	95.0	94.0	94.0	127.0	3.7	1.1
2023-01-19	07:00:00	0.0	967.8	968.0	967.7	15.9	20.0	18.9	20.3	19.8	19.2	18.6	94.0	93.0	93.0	143.0	2.4	1.3
2023-01-19	08:00:00	0.0	968.3	968.3	967.8	15.9	19.7	18.4	20.6	19.7	19.3	18.4	94.0	91.0	92.0	68.0	3.8	1.2
2023-01-19	09:00:00	0.0	968.9	968.9	968.3	15.9	19.7	18.7	19.7	19.1	18.8	18.0	95.0	92.0	94.0	83.0	4.2	2.8
2023-01-19	10:00:00	0.0	969.3	969.3	968.9	261.8	21.3	19.3	21.3	19.6	19.4	18.6	94.0	88.0	88.0	83.0	5.4	3.5
2023-01-19	11:00:00	0.0	970.1	970.1	969.3	1069.7	23.2	19.6	23.3	21.3	19.9	19.2	89.0	79.0	80.0	89.0	6.7	4.5
2023-01-19	12:00:00	0.2	970.4	970.5	970.1	1936.5	25.4	19.6	25.4	23.2	20.0	19.2	81.0	70.0	70.0	82.0	6.7	4.0
2023-01-19	13:00:00	0.0	970.6	970.6	970.3	2725.2	27.1	19.3	27.5	25.3	20.9	19.3	73.0	62.0	62.0	66.0	6.9	3.0
2023-01-19	14:00:00	0.0	970.5	970.7	970.5	3314.9	27.1	20.1	27.7	26.3	20.5	19.0	68.0	62.0	66.0	8.0	6.0	2.0
2023-01-19	15:00:00	0.0	970.1	970.5	970.1	3435.4	27.9	21.0	28.5	26.3	21.7	19.8	73.0	63.0	66.0	332.0	5.3	2.5
2023-01-19	16:00:00	0.0	969.5	970.1	969.5	3968.3	28.4	20.5	29.1	27.5	21.8	20.1	69.0	60.0	63.0	322.0	6.3	1.7
2023-01-19	17:00:00	0.0	968.6	969.5	968.6	2957.7	30.6	20.7	30.8	28.3	22.0	19.8	65.0	53.0	56.0	246.0	5.5	2.0
2023-01-19	18:00:00	0.0	967.3	968.6	967.3	3351.2	30.8	19.1	31.2	29.3	21.5	19.1	59.0	50.0	50.0	200.0	5.7	2.9
2023-01-19	19:00:00	0.0	965.9	967.3	965.9	3016.6	30.7	20.8	31.9	30.5	21.1	19.3	56.0	49.0	55.0	238.0	5.7	3.3
2023-01-19	20:00:00	0.0	965.1	965.9	965.1	2312.9	31.7	20.5	31.9	30.7	21.3	18.8	55.0	47.0	52.0	212.0	5.5	1.8
2023-01-19	21:00:00	0.0	965.0	965.1	964.9	1293.8	31.5	19.6	31.9	30.2	20.4	19.0	54.0	47.0	50.0	170.0	3.9	0.8
2023-01-19	22:00:00	0.0	965.6	965.7	965.0	580.1	27.2	18.7	31.7	27.2	20.9	18.0	60.0	49.0	60.0	123.0	8.6	3.8
2023-01-19	23:00:00	0.0	966.8	966.8	965.6	14.1	24.3	18.6	27.2	24.2	19.9	18.6	73.0	60.0	71.0	96.0	9.6	5.2
2023-01-20	00:00:00	0.0	967.5	967.5	966.8	14.1	23.6	18.4	24.3	23.5	18.7	18.3	75.0	71.0	73.0	56.0	7.5	3.3
2023-01-20	01:00:00	0.0	967.8	967.8	967.4	14.1	21.8	18.7	23.6	21.8	18.8	18.4	83.0	73.0	83.0	77.0	6.4	3.0
2023-01-20	02:00:00	0.0	967.6	967.9	967.6	14.1	21.2	18.8	21.8	21.2	19.0	18.7	86.0	83.0	86.0	100.0	5.2	3.7
2023-01-20	03:00:00	0.0	967.3	967.7	967.3	14.1	21.1	18.7	21.7	21.0	19.0	18.7	88.0	85.0	86.0	99.0	4.9	3.0
2023-01-20	04:00:00	0.0	966.4	967.3	966.4	14.1	20.8	19.0	21.3	20.8	19.1	18.8	89.0	86.0	89.0	86.0	5.7	3.5
2023-01-20	05:00:00	0.0	965.5	966.4	965.5	14.1	20.2	18.9	20.8	20.1	19.0	18.8	92.0	89.0	92.0	91.0	5.6	4.2
2023-01-20	06:00:00	0.0	965.1	965.6	965.1	14.1	20.4	18.8	20.5	20.2	19.0	18.8	92.0	90.0	91.0	95.0	6.1	4.6
2023-01-20	07:00:00	0.0	964.9	965.2	964.9	14.1	19.9	18.5	20.5	19.9	18.9	18.5	92.0	90.0	92.0	87.0	6.7	3.9
2023-01-20	08:00:00	0.0	965.1	965.3	964.9	14.1	20.1	18.5	20.3	19.7	18.7	18.4	93.0	90.0	91.0	92.0	6.2	4.3
2023-01-20	09:00:00	0.0	965.8	965.8	965.1	14.1	19.8	18.3	20.2	19.8	18.6	18.2	91.0	91.0	91.0	80.0	6.2	2.3
2023-01-20	10:00:00	0.0	966.1	966.1	965.7	259.6	21.6	19.2	21.6	19.8	19.2	18.3	91.0	86.0	86.0	96.0	5.2	4.0
2023-01-20	11:00:00	0.0	966.6	966.7	966.1	1057.6	23.9	19.5	24.0	21.6	20.1	19.1	86.0	76.0	76.0	74.0	6.6	4.1
2023-01-20	12:00:00	0.0	966.8	966.8	966.6	1931.1	25.3	19.9	25.9	23.9	20.4	19.5	77.0	70.0	72.0	56.0	6.4	3.4
2023-01-20	13:00:00	0.0	966.9	967.0	966.8	2460.3	25.7	20.2	26.5	25.3	20.9	19.7	75.0	69.0	72.0	7.0	5.6	2.7
2023-01-20	14:00:00	0.0	966.3	966.9	966.3	3162.2	27.5	21.4	27.6	25.6	22.3	20.1	77.0	67.0	69.0	338.0	5.8	1.9
2023-01-20	15:00:00	0.0	965.9	966.4	965.8	3410.6	28.8	21.8	28.9	27.4	22.6	20.3	73.0	62.0	66.0	323.0	5.6	2.3
2023-01-20	16:00:00	0.0	965.1	965.9	965.1	3536.3	29.4	20.6	30.8	28.2	22.9	20.2	68.0	57.0	59.0	216.0	5.5	2.2
2023-01-20	17:00:00	0.0	963.6	965.1	963.6	3282.7	30.4	20.9	31.8	29.0	22.3	19.6	63.0	52.0	57.0	225.0	5.9	2.8
2023-01-20	18:00:00	0.0	962.7	963.7	962.7	3191.3	31.9	20.9	32.2	30.1	22.1	19.5	59.0	51.0	52.0	226.0	5.9	2.0
2023-01-20	19:00:00	0.0	961.7	962.7	961.7	2410.1	32.5	20.2	32.5	30.3	21.1	19.2	55.0	47.0	48.0	196.0	5.8	2.3
2023-01-20	20:00:00	0.0	960.9	961.7	960.9	2325.7	32.3	19.6	33.1	31.7	20.6	18.6	51.0	44.0	47.0	212.0	4.6	2.1
2023-01-20	21:00:00	0.0	960.7	961.0	960.7	1406.2	32.1	19.4	32.7	31.6	20.7	18.3	51.0	44.0	47.0	209.0	4.5	1.3
2023-01-20	22:00:00	0.0	961.0	961.0	960.7	267.9	30.0	20.0	32.1	29.9	21.2	19.0	59.0	47.0	55.0	63.0	2.8	1.1
2023-01-20	23:00:00	0.0	961.1	961.1	961.0	28.6	27.8	20.6	30.1	27.7	20.9	19.7	66.0	54.0	65.0	83.0	1.7	0.6
2023-01-21	00:00:00	0.0	961.6	961.6	961.1	28.6	25.4	20.7	27.8	25.3	20.7	20.1	75.0	65.0	75.0	108.0	2.1	1.7
2023-01-21	01:00:00	0.0	962.4	962.4	961.6	28.6	23.6	20.4	26.1	23.6	20.7	20.2	82.0	71.0	82.0	77.0	2.6	2.2
2023-01-21	02:00:00	0.0	962.9	962.9	962.3	28.6	23.7	21.1	24.1	23.4	21.3	20.4	85.0	82.0	85.0	97.0	4.5	2.8
2023-01-21	03:00:00	0.0	962.9	963.1	962.9	28.6	22.6	20.5	23.8	22.6	21.4	20.5	89.0	85.0	88.0	93.0	4.6	2.3
2023-01-21	04:00:00	0.0	962.4	962.9	962.4	28.6	22.1	20.1	22.6	22.1	20.6	20.1	90.0	88.0	88.0	98.0	3.7	2.3
2023-01-21	05:00:00	0.0	962.3	962.5	962.3	28.6	21.4	19.9	22.8	21.0	20.4	19.2	91.0	84.0	91.0	103.0	3.6	2.5
2023-01-21	06:00:00	0.0	962.1	962.4	962.1	28.6	21.3	19.5	21.6	21.0	19.9	19.3	91.0	89.0	89.0	100.0	4.4	3.2
2023-01-21	07:00:00	0.0	962.0	962.1	961.8	28.6	20.8	19.2	21.3	20.8	19.5	19.2	91.0	89.0	90.0	111.0	4.0	2.1
2023-01-21	08:00:00	0.0	961.9	962.1	961.7	28.6	20.7	19.0	21.2	20.6	19.4	19.0	91.0	89.0	90.0	96.0	5.6	3.7
2023-01-21	09:00:00	0.0	962.6	962.6	961.9	28.6	20.4	18.9	20.9	20.3	19.1	18.8	91.0	89.0	91.0	104.0	4.8	3.0
2023-01-21	10:00:00	0.0	963.2	963.2	962.6	231.4	22.2	20.0	22.2	20.3	20.0	18.8	91.0	87.0	88.0	91.0	3.7	2.5
2023-01-21	11:00:00	0.0	963.5	963.7	963.2	983.5	24.7	20.7	24.7	22.2	20.9	19.9	88.0	79.0	79.0	74.0	4.4	2.2
2023-01-21	12:00:00	0.0	963.7	963.7	963.4	1938.0	26.7	21.3	26.7	24.7	21.4	20.3	79.0	72.0	72.0	67.0	6.0	3.1
2023-01-21	13:00:00	0.0	963.8	963.9	963.7	2652.6	27.1	21.7	27.4	25.9	21.9	20.4	75.0	69.0	72.0	7.0	5.2	1.8
2023-01-21	14:00:00	0.0	963.5	963.8	963.4	3210.9	28.4	21.7	28.8	26.8	22.4	20.8	72.0	66.0	67.0	334.0	5.1	2.6
2023-01-21	15:00:00	0.0	963.4	963.5	963.3	3784.9	29.3	21.6	30.2	28.0	23.1	21.4	72.0	63.0	63.0	332.0	6.7	3.1
2023-01-21	16:00:00	0.0	962.5	963.4	962.5	3516.5	30.8	22.7	31.2	29.2	23.7	21.3	70.0	58.0	62.0	259.0	5.8	3.0
2023-01-21	17:00:00	0.0	961.1	962.5	961.1	3602.7	31.9	22.7	32.0	30.5	23.6	20.8	66.0	54.0	58.0	289.0	6.0	2.9
2023-01-21	18:00:00	0.0	960.2	961.1	960.1	3856.2	33.1	22.5	33.2	31.6	23.2	20.6	59.0	50.0	54.0	263.0	6.4	2.8
2023-01-21	19:00:00	0.0	959.2	960.2	959.2	2241.7	30.4	21.9	33.6	30.4	22.7	19.8	61.0	47.0	61.0	287.0	7.4	4.0
2023-01-21	20:00:00	12.8	959.6	960.2	959.2	531.9	24.9	21.2	30.4	20.3	22.9	16.6	90.0	57.0	80.0	102.0	23.1	2.4
2023-01-21	21:00:00	0.0	960.2	960.4	959.4	423.0	25.8	22.4	26.8	24.9	22.5	21.1	85.0	71.0	82.0	135.0	3.9	1.3
2023-01-21	22:00:00	0.0	960.2	960.3	960.0	225.2	24.0	21.6	25.8	24.0	22.8	21.6	88.0	82.0	87.0	93.0	4.7	1.8
2023-01-21	23:00:00	0.0	960.9	961.0	960.2	18.0	23.0	21.4	24.2	22.9	22.0	21.4	93.0	85.0	91.0	112.0	3.5	2.8
2023-01-22	00:00:00	0.0	961.2	961.2	960.7	18.0	22.3	20.6	23.2	22.2	21.6	20.6	92.0	90.0	90.0	91.0	3.5	2.2
2023-01-22	01:00:00	0.2	961.3	961.7	961.2	18.0	21.9	19.8	23.8	21.8	20.8	19.1	92.0	76.0	88.0	69.0	3.4	2.8
2023-01-22	02:00:00	0.0	962.1	962.2	961.2	18.0	23.1	19.9	23.1	21.4	20.0	19.1	89.0	82.0	82.0	126.0	3.9	2.3
2023-01-22	03:00:00	0.0	962.0	962.2	961.8	18.0	22.4	20.3	23.1	22.0	20.4	19.9	90.0	82.0	88.0	101.0	3.9	1.1
2023-01-22	04:00:00	0.0	961.6	962.0	961.6	18.0	22.3	20.0	22.4	21.9	20.4	20.0	91.0	86.0	86.0	97.0	3.4	1.8
2023-01-22	05:00:00	0.0	961.3	961.7	961.3	18.0	22.3	19.9	22.4	21.8	20.1	19.8	89.0	86.0	86.0	93.0	3.5	2.2
2023-01-22	06:00:00	0.0	960.5	961.3	960.5	18.0	22.3	19.8	22.7	21.6	20.4	19.8	91.0	84.0	86.0	63.0	3.2	2.0
2023-01-22	07:00:00	0.0	960.4	960.5	960.2	18.0	21.8	20.1	22.6	21.8	20.4	19.7	90.0	84.0	90.0	87.0	3.1	1.6
2023-01-22	08:00:00	0.0	961.0	961.0	960.3	18.0	21.7	20.5	22.0	21.6	20.5	20.1	93.0	90.0	93.0	113.0	2.3	2.1
2023-01-22	09:00:00	0.0	962.3	962.3	961.0	18.0	22.2	21.0	22.2	21.7	21.0	20.5	93.0	92.0	93.0	127.0	2.5	1.6
2023-01-22	10:00:00	0.0	963.1	963.3	962.3	122.1	22.4	20.9	23.0	22.2	21.4	20.9	93.0	90.0	92.0	253.0	3.3	1.8
2023-01-22	11:00:00	1.6	962.4	963.1	962.4	40.0	21.8	21.1	22.4	21.8	21.1	20.9	95.0	92.0	95.0	32.0	4.1	2.4
2023-01-22	12:00:00	0.8	962.9	962.9	961.7	62.4	21.9	21.1	21.9	21.8	21.1	20.9	95.0	94.0	95.0	158.0	5.6	2.4
2023-01-22	13:00:00	0.0	963.5	963.9	962.6	199.9	22.3	21.4	22.5	21.9	21.5	21.1	95.0	94.0	94.0	156.0	4.0	1.2
2023-01-22	14:00:00	0.0	964.1	964.1	963.4	593.3	23.2	21.2	23.3	22.3	21.9	21.2	95.0	88.0	88.0	274.0	4.4	2.1
2023-01-22	15:00:00	0.0	964.0	964.4	964.0	1019.3	23.4	21.2	23.5	22.9	21.7	20.7	90.0	86.0	87.0	288.0	7.5	4.1
2023-01-22	16:00:00	0.0	963.6	964.0	963.5	1815.9	24.0	20.2	24.4	23.1	21.8	20.2	87.0	79.0	79.0	275.0	7.3	3.6
2023-01-22	17:00:00	0.0	963.2	963.7	963.2	1795.8	24.6	21.0	24.9	23.8	21.6	20.1	85.0	78.0	80.0	267.0	7.6	5.0
2023-01-22	18:00:00	0.0	962.3	963.3	962.3	1775.6	24.8	21.3	25.0	24.5	21.3	20.2	81.0	76.0	81.0	265.0	7.6	3.4
2023-01-22	19:00:00	0.0	961.8	962.3	961.8	1524.2	25.1	20.3	25.4	24.6	21.5	19.6	81.0	72.0	75.0	259.0	5.6	2.7
2023-01-22	20:00:00	0.0	961.3	961.8	961.3	1332.0	25.6	20.2	25.8	25.1	20.6	19.5	76.0	69.0	72.0	129.0	4.7	0.5
2023-01-22	21:00:00	0.0	961.3	961.6	961.3	542.9	25.1	20.6	25.6	25.0	20.9	19.6	77.0	70.0	76.0	43.0	1.8	0.3
2023-01-22	22:00:00	0.0	961.9	961.9	961.3	214.6	23.9	21.2	25.1	23.9	21.4	20.5	86.0	76.0	85.0	358.0	1.6	0.4
2023-01-22	23:00:00	0.0	962.1	962.2	961.9	10.3	23.1	20.8	23.9	23.1	21.2	20.7	86.0	84.0	86.0	21.0	1.7	0.8
2023-01-23	00:00:00	0.0	962.8	962.8	962.1	10.3	22.4	21.0	23.1	22.4	21.1	20.7	92.0	86.0	92.0	11.0	2.2	1.2
2023-01-23	01:00:00	0.0	962.9	963.0	962.8	10.3	21.7	20.7	22.4	21.6	21.1	20.6	94.0	92.0	94.0	108.0	1.8	0.9
2023-01-23	02:00:00	0.0	963.1	963.1	962.9	10.3	21.6	20.2	22.5	21.3	20.8	19.6	94.0	88.0	92.0	127.0	1.6	0.9
2023-01-23	03:00:00	0.0	963.4	963.4	963.1	10.3	21.8	20.1	22.1	21.2	20.7	19.9	93.0	90.0	90.0	202.0	1.7	0.0
2023-01-23	04:00:00	0.0	963.0	963.4	963.0	10.3	20.5	19.5	21.8	20.5	20.1	19.4	94.0	90.0	94.0	141.0	1.4	0.9
2023-01-23	05:00:00	0.0	962.7	963.0	962.7	10.3	20.3	19.6	20.7	19.9	19.8	19.1	96.0	94.0	96.0	126.0	2.6	1.4
2023-01-23	06:00:00	0.0	962.5	962.8	962.5	10.3	19.9	19.3	20.3	19.8	19.6	19.1	96.0	96.0	96.0	105.0	2.5	1.7
2023-01-23	07:00:00	0.0	962.9	962.9	962.5	10.3	20.2	19.4	20.2	19.6	19.5	18.9	96.0	95.0	95.0	116.0	2.5	1.4
2023-01-23	08:00:00	0.0	963.5	963.5	963.0	10.3	19.5	18.7	20.7	19.5	19.6	18.7	95.0	93.0	95.0	74.0	2.0	1.2
2023-01-23	09:00:00	0.0	964.3	964.3	963.5	10.3	19.8	19.1	20.0	19.3	19.3	18.5	96.0	95.0	96.0	69.0	1.4	1.0
2023-01-23	10:00:00	0.0	964.9	964.9	964.3	222.3	20.8	19.9	20.9	19.4	20.1	18.8	96.0	95.0	95.0	127.0	1.2	0.9
2023-01-23	11:00:00	0.0	965.3	965.3	964.9	985.6	23.6	20.9	23.6	20.8	21.0	20.0	95.0	84.0	85.0	105.0	1.9	1.0
2023-01-23	12:00:00	0.0	965.7	965.7	965.2	1936.3	24.7	20.8	24.7	23.5	21.3	20.1	85.0	78.0	79.0	208.0	3.0	2.0
2023-01-23	13:00:00	0.0	965.7	965.8	965.6	2640.0	25.9	20.5	26.1	24.4	21.1	20.1	81.0	71.0	72.0	319.0	3.2	0.6
2023-01-23	14:00:00	0.0	965.2	965.7	965.2	3091.1	27.3	21.1	29.1	25.9	22.4	20.5	75.0	65.0	69.0	340.0	3.9	1.8
2023-01-23	15:00:00	0.0	965.3	965.3	965.1	3711.4	28.6	20.8	29.4	27.3	22.4	20.5	70.0	61.0	63.0	297.0	3.9	1.4
2023-01-23	16:00:00	0.0	965.1	965.5	965.1	2400.1	29.4	21.9	29.4	28.0	22.6	20.7	70.0	62.0	64.0	257.0	4.0	1.5
2023-01-23	17:00:00	0.0	964.1	965.1	964.1	2336.2	28.9	20.9	30.0	28.4	22.8	20.4	69.0	59.0	62.0	331.0	6.0	2.5
2023-01-23	18:00:00	0.0	963.1	964.1	963.1	2879.3	30.8	20.7	30.8	28.8	22.6	19.6	66.0	52.0	55.0	273.0	5.3	1.5
2023-01-23	19:00:00	0.0	961.7	963.1	961.7	1809.3	30.4	19.6	31.8	29.4	22.2	19.0	61.0	48.0	52.0	68.0	4.5	1.2
2023-01-23	20:00:00	0.0	961.7	961.9	961.5	1700.2	30.6	20.0	32.0	30.3	21.1	19.5	57.0	51.0	53.0	209.0	2.9	1.5
2023-01-23	21:00:00	2.6	962.7	963.4	961.3	428.1	20.6	15.9	31.0	20.6	22.0	15.7	75.0	52.0	74.0	155.0	15.2	8.3
2023-01-23	22:00:00	7.0	961.8	962.7	961.5	313.6	22.3	19.2	23.4	19.9	19.2	15.5	86.0	73.0	82.0	113.0	14.9	2.6
2023-01-23	23:00:00	0.0	962.6	962.6	961.7	34.7	21.6	19.0	22.4	21.2	19.1	18.8	88.0	82.0	86.0	120.0	4.3	2.4
2023-01-24	00:00:00	0.0	963.4	963.4	962.6	34.7	22.2	19.8	22.4	21.3	20.0	19.0	90.0	83.0	87.0	125.0	3.9	2.8
2023-01-24	01:00:00	0.0	963.8	963.8	963.4	34.7	23.4	19.8	24.3	22.2	20.3	19.7	87.0	77.0	80.0	129.0	4.6	2.0
2023-01-24	02:00:00	0.0	964.1	964.1	963.8	34.7	22.9	20.2	23.4	22.1	20.4	19.8	88.0	80.0	85.0	104.0	5.3	3.3
2023-01-24	03:00:00	0.0	963.3	964.1	963.3	34.7	22.7	19.4	22.9	22.0	20.3	19.4	89.0	82.0	82.0	120.0	5.3	2.2
2023-01-24	04:00:00	0.0	963.2	963.5	963.2	34.7	22.0	19.0	22.9	21.7	19.6	18.9	86.0	81.0	83.0	105.0	5.3	3.6
2023-01-24	05:00:00	0.0	962.9	963.2	962.8	34.7	21.7	18.5	22.8	21.6	19.0	18.5	84.0	78.0	82.0	100.0	5.5	3.7
2023-01-24	06:00:00	0.0	962.5	962.9	962.5	34.7	20.8	18.3	21.7	20.8	18.6	18.2	85.0	82.0	85.0	114.0	5.2	2.7
2023-01-24	07:00:00	0.0	962.4	962.6	962.4	34.7	20.7	18.1	21.0	20.4	18.5	18.1	88.0	85.0	85.0	103.0	5.7	4.4
2023-01-24	08:00:00	0.0	962.7	962.7	962.3	34.7	20.2	17.6	20.7	20.1	18.1	17.5	86.0	84.0	85.0	98.0	5.6	3.1
2023-01-24	09:00:00	0.0	963.6	963.6	962.7	34.7	19.8	17.3	20.2	19.7	17.6	17.3	87.0	84.0	85.0	87.0	5.1	4.1
2023-01-24	10:00:00	0.0	964.5	964.5	963.6	240.4	21.3	17.8	21.3	19.8	17.9	17.3	86.0	81.0	81.0	100.0	5.2	3.8
2023-01-24	11:00:00	0.0	964.7	964.7	964.5	1003.1	23.1	18.6	23.1	21.3	18.8	17.7	82.0	75.0	76.0	94.0	6.5	4.8
2023-01-24	12:00:00	0.0	965.0	965.0	964.7	1941.8	24.7	18.6	24.8	22.9	19.5	18.1	77.0	69.0	69.0	90.0	6.4	3.6
2023-01-24	13:00:00	0.0	965.3	965.3	965.0	2663.7	26.7	19.0	27.1	24.7	20.5	18.7	71.0	63.0	63.0	85.0	4.9	2.2
2023-01-24	14:00:00	0.0	965.0	965.3	965.0	3124.4	28.6	19.6	28.7	26.7	20.5	18.7	66.0	56.0	58.0	100.0	3.9	1.9
2023-01-24	15:00:00	0.0	964.6	965.0	964.6	3446.0	30.0	18.4	30.4	28.6	21.0	17.8	62.0	48.0	50.0	129.0	3.9	1.8
2023-01-24	16:00:00	0.0	964.3	964.6	964.3	3599.2	31.3	17.3	31.3	30.0	19.5	15.7	52.0	39.0	43.0	150.0	3.7	1.2
2023-01-24	17:00:00	0.0	963.6	964.3	963.6	3510.6	32.4	17.6	32.6	30.8	20.0	16.3	48.0	40.0	41.0	65.0	3.4	0.9
2023-01-24	18:00:00	0.0	962.9	963.6	962.9	3346.4	33.0	19.8	33.1	31.7	19.8	16.1	46.0	38.0	46.0	322.0	3.0	0.9
2023-01-24	19:00:00	0.0	962.0	962.9	962.0	3029.2	33.4	18.7	33.5	32.4	19.0	16.6	46.0	38.0	42.0	173.0	4.2	1.3
2023-01-24	20:00:00	0.0	961.6	962.0	961.6	2307.3	33.0	16.0	33.6	32.9	18.5	14.9	42.0	33.0	36.0	47.0	3.4	1.0
2023-01-24	21:00:00	0.0	961.5	961.7	961.5	913.1	31.5	17.6	33.9	31.4	17.6	14.8	43.0	33.0	43.0	98.0	2.8	0.8
2023-01-24	22:00:00	0.0	962.0	962.0	961.5	305.2	29.1	20.8	31.5	29.1	21.5	17.2	63.0	43.0	61.0	45.0	1.7	0.6
2023-01-24	23:00:00	0.0	962.3	962.4	962.0	14.3	29.1	17.2	29.2	28.1	21.4	17.2	66.0	49.0	49.0	316.0	1.3	0.3
2023-01-25	00:00:00	0.0	962.9	962.9	962.3	14.3	26.3	18.8	29.1	25.7	19.4	16.9	67.0	48.0	63.0	124.0	2.0	1.5
2023-01-25	01:00:00	0.0	963.3	963.3	962.9	14.3	25.0	19.1	26.3	24.2	19.5	18.8	74.0	63.0	70.0	132.0	3.1	2.0
2023-01-25	02:00:00	0.0	963.9	963.9	963.3	14.3	23.1	19.6	25.2	22.9	19.6	19.1	81.0	69.0	81.0	112.0	3.5	1.9
2023-01-25	03:00:00	0.0	963.9	964.0	963.9	14.3	24.2	19.0	25.1	22.6	19.7	18.8	82.0	68.0	73.0	138.0	3.2	2.6
2023-01-25	04:00:00	0.0	963.8	963.9	963.8	14.3	23.3	18.9	24.3	23.3	19.0	18.8	76.0	72.0	76.0	121.0	3.2	2.3
2023-01-25	05:00:00	0.0	963.5	963.8	963.5	14.3	22.2	19.2	23.4	21.4	19.2	18.8	86.0	76.0	83.0	106.0	3.2	2.6
2023-01-25	06:00:00	0.0	963.4	963.6	963.4	14.3	22.1	18.7	22.4	21.5	19.2	18.6	86.0	81.0	81.0	124.0	3.7	2.4
2023-01-25	07:00:00	0.0	963.5	963.6	963.4	14.3	22.2	18.6	22.4	21.1	18.9	18.5	86.0	80.0	80.0	107.0	4.8	2.8
2023-01-25	08:00:00	0.0	963.9	963.9	963.5	14.3	20.7	18.4	23.1	20.7	18.8	18.3	87.0	75.0	86.0	91.0	3.9	2.1
2023-01-25	09:00:00	0.0	964.5	964.6	963.9	14.3	21.0	18.6	21.0	20.2	18.8	18.3	89.0	86.0	86.0	108.0	3.6	2.8
2023-01-25	10:00:00	0.0	965.1	965.2	964.5	227.4	22.3	19.2	22.3	20.3	19.2	18.1	88.0	82.0	82.0	94.0	3.6	2.0
2023-01-25	11:00:00	0.0	965.6	965.6	965.1	971.1	24.9	19.0	24.9	22.2	19.8	18.4	83.0	68.0	70.0	90.0	5.6	3.3
2023-01-25	12:00:00	0.0	965.9	965.9	965.6	1905.3	26.9	18.4	27.2	24.9	19.3	18.0	70.0	59.0	60.0	78.0	6.4	3.6
2023-01-25	13:00:00	0.0	965.9	966.0	965.9	2639.1	29.4	19.0	29.4	26.9	19.6	18.1	61.0	52.0	54.0	78.0	5.1	2.9
2023-01-25	14:00:00	0.0	965.7	965.9	965.7	3096.3	30.2	19.4	30.6	29.0	20.0	18.2	55.0	51.0	52.0	65.0	5.3	3.2
2023-01-25	15:00:00	0.0	965.4	965.7	965.4	3421.2	31.8	19.6	32.8	30.1	20.9	18.2	55.0	45.0	49.0	314.0	4.8	1.4
2023-01-25	16:00:00	0.0	964.8	965.4	964.8	3579.8	33.0	15.5	33.4	31.5	20.5	13.6	50.0	31.0	35.0	53.0	3.6	1.6
2023-01-25	17:00:00	0.0	964.2	964.8	964.2	3510.5	33.9	15.7	34.6	32.6	20.2	14.5	46.0	32.0	34.0	285.0	3.8	0.9
2023-01-25	18:00:00	0.0	963.4	964.2	963.4	3389.0	34.4	16.8	35.3	33.7	18.8	14.2	41.0	30.0	35.0	192.0	5.1	1.4
2023-01-25	19:00:00	0.0	962.4	963.4	962.4	3034.0	34.6	14.6	35.2	33.3	19.6	14.1	43.0	29.0	30.0	123.0	3.9	1.3
2023-01-25	20:00:00	0.0	961.8	962.4	961.8	2263.2	34.4	16.5	34.8	32.9	18.4	14.7	43.0	30.0	35.0	86.0	3.5	1.4
2023-01-25	21:00:00	0.0	961.6	961.8	961.5	1403.7	33.0	18.6	34.4	33.0	19.2	14.9	44.0	32.0	43.0	92.0	3.3	2.1
2023-01-25	22:00:00	0.0	962.1	962.1	961.6	517.0	32.0	18.6	33.0	32.0	20.2	18.2	48.0	42.0	45.0	76.0	2.6	0.7
2023-01-25	23:00:00	0.0	962.8	962.8	962.1	10.3	30.1	17.9	32.0	29.3	19.3	17.9	53.0	45.0	48.0	132.0	1.8	1.4
2023-01-26	00:00:00	0.0	963.2	963.2	962.8	10.3	26.9	19.2	30.1	26.9	19.2	17.9	63.0	48.0	63.0	130.0	1.8	1.6
2023-01-26	01:00:00	0.0	963.7	963.7	963.2	10.3	25.9	19.5	27.0	25.4	19.6	19.0	70.0	62.0	68.0	131.0	2.4	2.1
2023-01-26	02:00:00	0.0	963.9	964.0	963.7	10.3	25.1	18.6	26.1	25.1	19.5	18.5	70.0	63.0	67.0	125.0	2.5	2.0
2023-01-26	03:00:00	0.0	963.8	964.1	963.8	10.3	24.8	18.4	26.3	24.8	18.7	18.1	67.0	60.0	67.0	118.0	2.5	2.1
2023-01-26	04:00:00	0.0	963.4	963.8	963.3	10.3	23.5	18.5	25.2	23.5	18.8	18.2	73.0	66.0	73.0	109.0	2.7	2.0
2023-01-26	05:00:00	0.0	962.9	963.6	962.9	10.3	23.5	18.3	23.6	21.8	18.9	18.3	82.0	73.0	73.0	129.0	5.6	2.1
2023-01-26	06:00:00	0.0	962.9	962.9	962.7	10.3	23.1	18.0	23.7	22.8	18.3	18.0	76.0	71.0	73.0	81.0	3.6	2.9
2023-01-26	07:00:00	0.0	963.2	963.2	962.9	10.3	22.6	17.7	23.1	22.1	18.1	17.7	78.0	73.0	74.0	103.0	4.4	3.7
2023-01-26	08:00:00	0.0	963.7	963.7	963.2	10.3	22.1	17.6	22.6	21.9	17.7	17.5	76.0	73.0	76.0	100.0	4.8	3.7
2023-01-26	09:00:00	0.0	964.6	964.6	963.7	10.3	22.1	17.6	22.6	21.8	17.6	17.3	77.0	72.0	75.0	86.0	6.2	4.8
2023-01-26	10:00:00	0.0	965.3	965.3	964.6	247.3	23.3	17.8	23.3	22.1	18.0	17.5	76.0	71.0	71.0	84.0	6.6	3.6
2023-01-26	11:00:00	0.0	965.8	965.8	965.3	963.9	24.9	18.2	24.9	23.3	18.5	17.8	72.0	66.0	66.0	90.0	6.4	4.0
2023-01-26	12:00:00	0.0	966.2	966.2	965.8	1903.2	27.4	18.0	27.4	24.9	18.8	17.9	66.0	57.0	57.0	84.0	6.5	4.2
2023-01-26	13:00:00	0.0	966.2	966.3	966.2	2628.3	29.2	19.1	29.2	27.3	19.5	17.8	60.0	52.0	55.0	68.0	6.4	3.3
2023-01-26	14:00:00	0.0	966.0	966.2	966.0	3084.5	30.2	18.1	31.1	28.8	19.8	17.8	55.0	46.0	48.0	32.0	6.4	2.8
2023-01-26	15:00:00	0.0	965.6	966.0	965.6	3407.6	31.4	19.8	31.4	30.1	20.3	17.6	54.0	45.0	50.0	330.0	6.3	1.9
2023-01-26	16:00:00	0.0	964.9	965.6	964.9	3577.4	31.8	18.4	31.9	30.4	21.4	18.1	57.0	45.0	45.0	296.0	5.7	0.9
2023-01-26	17:00:00	0.0	964.2	964.9	964.2	3525.0	33.0	16.5	33.5	31.3	20.8	16.0	53.0	36.0	37.0	290.0	4.7	1.6
2023-01-26	18:00:00	0.0	963.3	964.2	963.3	3317.8	33.7	18.9	34.2	32.9	18.9	14.6	42.0	31.0	42.0	121.0	3.9	1.9
2023-01-26	19:00:00	0.0	962.7	963.3	962.7	2929.1	34.1	15.7	34.4	33.3	19.6	15.5	43.0	33.0	33.0	74.0	5.1	1.9
2023-01-26	20:00:00	0.0	962.1	962.7	962.1	1942.6	33.3	15.3	34.2	33.3	18.1	14.1	41.0	31.0	34.0	51.0	4.0	1.4
2023-01-26	21:00:00	0.0	961.8	962.2	961.8	918.7	31.3	20.0	33.3	31.3	20.4	14.7	52.0	33.0	51.0	87.0	3.5	1.3
2023-01-26	22:00:00	0.0	962.2	962.2	961.8	312.0	29.4	21.1	31.3	29.4	21.4	18.9	61.0	49.0	61.0	106.0	1.8	0.7
2023-01-26	23:00:00	0.0	962.7	962.7	962.2	9.0	28.5	18.9	29.4	28.1	21.2	18.9	62.0	56.0	56.0	124.0	1.4	1.2
2023-01-27	00:00:00	0.0	963.6	963.6	962.7	9.0	27.6	16.7	28.9	27.6	18.9	16.7	56.0	50.0	51.0	142.0	2.2	1.8
2023-01-27	01:00:00	0.0	964.0	964.0	963.6	9.0	25.4	18.6	27.8	25.4	18.6	16.7	66.0	51.0	66.0	132.0	2.2	1.7
2023-01-27	02:00:00	0.0	964.1	964.2	964.0	9.0	26.3	16.8	26.3	24.5	18.7	16.7	70.0	56.0	56.0	140.0	2.6	1.7
2023-01-27	03:00:00	0.0	964.0	964.1	963.9	9.0	24.2	17.6	26.5	22.5	18.7	16.7	79.0	55.0	67.0	120.0	2.8	2.2
2023-01-27	04:00:00	0.0	964.2	964.6	964.0	9.0	23.3	19.8	24.5	22.0	19.9	17.4	81.0	65.0	81.0	119.0	5.2	3.0
2023-01-27	05:00:00	0.0	963.8	964.3	963.8	9.0	23.3	19.4	23.4	22.8	19.8	19.3	83.0	78.0	79.0	94.0	4.3	2.9
2023-01-27	06:00:00	0.0	963.8	963.8	963.7	9.0	22.3	18.7	23.4	22.3	19.3	18.7	80.0	76.0	80.0	97.0	4.4	3.1
2023-01-27	07:00:00	0.0	963.9	963.9	963.8	9.0	22.8	18.2	22.8	22.2	18.8	18.2	81.0	75.0	75.0	99.0	4.7	3.7
2023-01-27	08:00:00	0.0	964.1	964.1	963.8	9.0	22.0	17.3	22.9	22.0	18.1	17.3	76.0	74.0	74.0	90.0	6.0	4.5
2023-01-27	09:00:00	0.0	965.1	965.1	964.1	9.0	21.6	16.5	22.3	21.6	17.3	16.4	75.0	70.0	73.0	94.0	6.7	5.3
2023-01-27	10:00:00	0.0	965.9	965.9	965.1	133.3	22.2	17.0	22.2	21.1	17.2	16.5	76.0	72.0	72.0	95.0	6.7	4.0
2023-01-27	11:00:00	0.0	966.3	966.4	965.9	924.5	24.3	17.7	24.3	22.1	18.0	17.0	73.0	65.0	67.0	87.0	6.0	4.0
2023-01-27	12:00:00	0.0	966.5	966.5	966.3	1902.7	26.4	18.3	26.4	24.3	18.3	17.2	67.0	59.0	61.0	77.0	7.3	4.4
2023-01-27	13:00:00	0.0	966.9	966.9	966.5	2637.6	28.3	18.2	28.3	26.4	19.0	17.8	62.0	54.0	55.0	68.0	6.2	3.4
2023-01-27	14:00:00	0.0	966.4	966.9	966.4	3093.1	29.8	18.4	29.8	27.7	19.3	17.9	57.0	51.0	51.0	42.0	5.9	2.7
2023-01-27	15:00:00	0.0	966.2	966.4	966.2	3412.8	30.5	18.0	31.2	29.3	19.2	17.6	52.0	46.0	47.0	342.0	6.4	1.5
2023-01-27	16:00:00	0.0	965.7	966.2	965.7	3573.1	31.3	18.9	32.0	30.5	20.4	17.3	53.0	44.0	48.0	307.0	5.3	2.0
2023-01-27	17:00:00	0.0	965.2	965.7	965.2	3498.7	33.1	16.2	33.1	30.9	20.4	16.0	52.0	36.0	36.0	145.0	4.2	1.0
2023-01-27	18:00:00	0.0	964.7	965.2	964.7	3353.6	33.3	17.4	33.9	32.6	18.3	15.5	42.0	33.0	39.0	128.0	3.8	2.1
2023-01-27	19:00:00	0.0	964.1	964.7	964.1	3017.0	33.6	13.8	34.4	33.0	17.7	12.5	39.0	28.0	30.0	74.0	4.0	1.3
2023-01-27	20:00:00	0.0	963.4	964.2	963.4	2269.2	33.1	14.6	34.2	33.1	16.6	12.0	37.0	27.0	33.0	102.0	4.8	2.5
2023-01-27	21:00:00	0.0	962.8	963.4	962.8	1395.7	31.9	16.7	33.3	31.9	17.3	14.3	40.0	33.0	40.0	91.0	4.7	2.6
2023-01-27	22:00:00	0.0	962.8	962.9	962.7	510.6	29.8	18.4	32.0	29.8	18.4	15.6	50.0	37.0	50.0	110.0	3.8	1.3
2023-01-27	23:00:00	0.0	963.4	963.4	962.8	21.6	27.6	17.2	29.8	27.6	18.6	17.2	54.0	49.0	53.0	128.0	1.9	1.6
2023-01-28	00:00:00	0.0	964.0	964.0	963.4	21.6	25.1	17.5	27.6	24.9	17.5	17.0	63.0	53.0	63.0	132.0	3.3	2.6
2023-01-28	01:00:00	0.0	964.6	964.6	964.0	21.6	25.1	15.8	25.1	24.8	17.5	15.7	63.0	56.0	56.0	130.0	3.3	2.1
2023-01-28	02:00:00	0.0	965.0	965.0	964.6	21.6	24.9	14.9	25.6	24.9	15.7	14.7	56.0	52.0	54.0	127.0	2.5	2.0
2023-01-28	03:00:00	0.0	965.0	965.1	964.9	21.6	24.7	14.7	25.6	24.1	15.2	14.5	57.0	50.0	54.0	85.0	3.0	2.0
2023-01-28	04:00:00	0.0	964.8	965.1	964.8	21.6	24.2	14.9	24.7	23.4	15.4	14.8	61.0	54.0	56.0	111.0	3.9	2.3
2023-01-28	05:00:00	0.0	964.6	964.8	964.4	21.6	22.5	15.4	24.2	22.5	15.4	14.8	64.0	56.0	64.0	111.0	3.6	2.2
2023-01-28	06:00:00	0.0	964.6	964.7	964.5	21.6	21.5	16.3	22.9	19.9	16.6	15.4	80.0	63.0	72.0	95.0	3.8	3.2
2023-01-28	07:00:00	0.0	964.6	964.7	964.4	21.6	21.8	16.2	22.1	21.0	16.6	16.2	76.0	70.0	71.0	109.0	4.6	3.0
2023-01-28	08:00:00	0.0	965.0	965.0	964.5	21.6	21.8	16.1	22.4	21.4	16.2	15.9	72.0	67.0	70.0	101.0	4.9	3.2
2023-01-28	09:00:00	0.0	965.9	965.9	965.0	21.6	21.6	16.3	22.2	21.5	16.3	16.1	72.0	68.0	72.0	99.0	5.2	3.4
2023-01-28	10:00:00	0.0	966.8	966.8	965.9	239.2	23.1	17.4	23.1	21.4	17.5	16.3	75.0	71.0	71.0	96.0	4.8	3.0
2023-01-28	11:00:00	0.0	967.6	967.6	966.8	978.0	24.8	17.9	24.8	23.1	18.2	17.1	70.0	65.0	66.0	96.0	6.6	4.5
2023-01-28	12:00:00	0.0	968.1	968.2	967.6	1920.4	27.2	19.1	27.6	24.8	19.9	18.0	66.0	61.0	61.0	87.0	6.3	4.1
2023-01-28	13:00:00	0.0	968.1	968.3	968.0	2509.7	29.6	20.0	29.7	27.1	20.1	18.8	63.0	55.0	56.0	61.0	6.3	2.8
2023-01-28	14:00:00	0.0	967.8	968.1	967.8	3027.7	31.7	21.3	31.7	28.8	21.3	19.3	62.0	53.0	54.0	75.0	8.8	2.2
2023-01-28	15:00:00	0.0	967.5	967.9	967.5	3361.2	31.2	21.8	32.3	30.1	22.3	19.9	62.0	51.0	57.0	347.0	5.3	1.8
2023-01-28	16:00:00	0.0	967.0	967.5	967.0	3566.1	32.1	20.9	33.5	31.2	22.5	20.3	58.0	48.0	52.0	345.0	4.7	1.9
2023-01-28	17:00:00	0.0	966.1	967.0	966.1	3030.5	33.2	20.3	34.1	31.6	22.2	20.3	54.0	45.0	47.0	346.0	4.6	1.4
2023-01-28	18:00:00	0.0	965.7	966.3	965.7	1469.4	27.6	17.7	34.5	26.7	22.3	17.7	65.0	45.0	55.0	344.0	10.9	3.9
2023-01-28	19:00:00	0.0	964.9	965.7	964.8	2201.1	31.7	20.9	32.1	27.6	21.2	17.5	59.0	46.0	53.0	7.0	8.3	2.3
2023-01-28	20:00:00	0.0	964.5	965.2	964.5	1388.6	31.1	21.1	31.8	29.2	21.7	20.1	62.0	52.0	56.0	236.0	7.7	2.5
2023-01-28	21:00:00	0.0	964.5	964.8	964.4	1345.7	29.9	20.7	31.9	29.6	22.0	19.9	60.0	51.0	58.0	166.0	5.6	2.7
2023-01-28	22:00:00	0.0	964.8	964.8	964.5	194.9	27.5	20.7	29.9	27.5	21.1	19.8	66.0	58.0	66.0	119.0	4.6	2.1
2023-01-28	23:00:00	0.0	966.3	966.3	964.8	6.4	26.5	19.7	28.1	26.4	20.8	19.3	68.0	59.0	66.0	147.0	4.7	2.4
2023-01-29	00:00:00	0.0	966.8	966.8	966.2	6.4	25.4	19.8	27.1	25.4	20.2	19.7	72.0	64.0	71.0	160.0	6.2	1.3
2023-01-29	01:00:00	0.0	967.0	967.1	966.8	6.4	24.6	20.0	26.3	24.6	20.3	19.1	76.0	65.0	76.0	108.0	2.6	0.9
2023-01-29	02:00:00	0.0	967.1	967.3	967.0	6.4	24.2	20.5	24.8	23.6	20.8	19.9	84.0	74.0	80.0	66.0	1.6	0.8
2023-01-29	03:00:00	0.0	966.9	967.2	966.9	6.4	23.9	20.2	24.6	23.1	20.6	20.0	83.0	78.0	80.0	49.0	2.0	0.9
2023-01-29	04:00:00	0.0	966.3	966.9	966.3	6.4	23.2	19.7	24.0	22.4	20.3	19.6	87.0	77.0	81.0	142.0	2.4	1.5
2023-01-29	05:00:00	0.0	965.8	966.4	965.8	6.4	23.2	20.0	23.9	23.0	20.1	19.5	82.0	78.0	82.0	137.0	4.1	2.1
2023-01-29	06:00:00	0.0	965.3	965.9	965.3	6.4	23.3	19.9	23.4	22.6	20.2	19.8	85.0	81.0	81.0	125.0	3.6	1.3
2023-01-29	07:00:00	0.0	965.1	965.3	965.0	6.4	21.8	19.9	23.3	21.6	20.2	19.4	89.0	81.0	89.0	97.0	3.2	2.1
2023-01-29	08:00:00	0.0	965.2	965.2	964.9	6.4	22.6	20.0	22.7	21.8	20.1	19.9	89.0	85.0	85.0	111.0	3.6	2.3
2023-01-29	09:00:00	0.0	965.6	965.6	965.2	6.4	22.9	20.0	23.0	22.5	20.1	19.9	86.0	83.0	83.0	109.0	3.6	2.0
2023-01-29	10:00:00	0.0	966.3	966.3	965.6	74.2	23.2	20.2	23.3	22.9	20.3	19.9	84.0	82.0	83.0	32.0	2.8	0.7
2023-01-29	11:00:00	0.0	966.8	966.8	966.2	268.0	23.8	21.0	23.8	22.4	21.2	20.1	90.0	83.0	85.0	110.0	3.8	2.1
2023-01-29	12:00:00	0.0	967.1	967.1	966.8	728.2	25.0	21.0	25.2	23.8	21.3	20.7	85.0	77.0	78.0	89.0	4.0	3.1
2023-01-29	13:00:00	0.0	967.3	967.4	967.1	964.1	26.8	21.2	26.8	24.9	21.4	20.9	80.0	71.0	71.0	88.0	4.0	2.4
2023-01-29	14:00:00	0.0	967.1	967.4	967.1	2053.9	27.9	21.2	28.2	26.4	22.1	20.9	74.0	67.0	67.0	4.0	3.6	1.5
2023-01-29	15:00:00	0.0	966.8	967.1	966.8	1773.3	28.3	22.8	28.5	27.9	23.2	21.2	75.0	66.0	72.0	327.0	3.7	2.1
2023-01-29	16:00:00	0.0	966.0	966.8	966.0	1621.6	28.3	22.6	29.1	28.3	23.5	22.3	74.0	68.0	71.0	205.0	7.2	4.6
2023-01-29	17:00:00	0.0	963.7	966.0	963.7	3530.0	30.1	22.4	30.7	28.2	23.6	21.8	73.0	61.0	63.0	172.0	7.3	2.4
2023-01-29	18:00:00	0.0	963.5	964.3	963.5	3320.5	32.0	22.7	32.0	29.8	23.0	21.5	64.0	55.0	58.0	162.0	4.2	2.1
2023-01-29	19:00:00	0.0	962.7	963.5	962.2	2272.6	30.7	21.7	32.3	30.6	22.8	21.3	61.0	55.0	59.0	157.0	4.7	2.0
2023-01-29	20:00:00	0.0	963.1	963.8	962.2	673.0	21.9	19.7	31.4	21.4	23.2	18.7	88.0	58.0	87.0	293.0	24.0	4.1
2023-01-29	21:00:00	7.2	965.0	965.0	962.9	11.2	21.4	20.3	22.1	21.0	20.4	19.5	93.0	86.0	93.0	158.0	18.2	2.2
2023-01-29	22:00:00	6.4	965.6	965.6	965.0	5.3	20.9	20.2	21.8	20.9	20.7	20.1	95.0	93.0	95.0	114.0	7.4	4.2
2023-01-29	23:00:00	4.8	965.4	965.7	965.3	5.3	20.9	20.3	21.0	20.8	20.3	20.1	96.0	95.0	96.0	97.0	5.8	1.8
2023-01-30	00:00:00	0.2	965.0	965.4	964.9	5.3	21.0	20.4	21.0	20.9	20.5	20.3	97.0	96.0	97.0	107.0	3.3	2.1
2023-01-30	01:00:00	0.2	965.2	965.5	964.9	5.3	21.1	20.3	21.3	21.0	20.7	20.3	97.0	95.0	95.0	91.0	4.2	1.9
2023-01-30	02:00:00	0.0	964.8	965.2	964.7	5.3	21.0	20.3	21.1	20.9	20.4	20.3	96.0	95.0	96.0	114.0	4.2	2.9
2023-01-30	03:00:00	0.0	964.2	964.8	964.2	5.3	20.4	19.6	21.0	20.4	20.3	19.6	96.0	95.0	95.0	127.0	4.2	2.0
2023-01-30	04:00:00	0.0	964.2	964.3	964.0	5.3	20.1	19.3	20.4	19.9	19.6	19.2	96.0	95.0	96.0	135.0	3.8	2.3
2023-01-30	05:00:00	0.0	963.5	964.2	963.5	5.3	20.0	19.2	20.3	19.9	19.4	19.1	96.0	94.0	95.0	59.0	3.2	1.8
2023-01-30	06:00:00	0.0	962.9	963.5	962.9	5.3	19.7	19.1	20.2	19.7	19.4	19.0	96.0	95.0	96.0	78.0	2.9	1.8
2023-01-30	07:00:00	0.0	962.5	962.9	962.4	5.3	19.8	19.2	19.9	19.5	19.4	19.0	97.0	96.0	97.0	92.0	3.2	2.3
2023-01-30	08:00:00	0.0	962.9	963.0	962.5	5.3	19.7	19.2	19.9	19.6	19.3	19.1	97.0	96.0	97.0	107.0	3.0	2.3
2023-01-30	09:00:00	0.0	963.3	963.3	962.8	5.3	20.3	19.7	20.3	19.7	19.7	19.2	97.0	97.0	97.0	91.0	4.3	2.7
2023-01-30	10:00:00	0.0	964.1	964.1	963.3	67.1	20.5	19.9	20.5	20.2	19.9	19.6	97.0	96.0	97.0	120.0	3.7	2.4
2023-01-30	11:00:00	0.0	964.6	964.6	964.1	774.1	22.9	21.3	22.9	20.5	21.3	20.0	97.0	91.0	91.0	110.0	3.1	2.2
2023-01-30	12:00:00	0.0	965.0	965.0	964.6	1446.7	23.7	21.3	23.9	22.9	21.6	20.8	91.0	85.0	86.0	67.0	4.1	1.9
2023-01-30	13:00:00	0.0	965.0	965.2	965.0	2263.7	25.8	20.9	26.2	23.7	22.2	20.5	87.0	74.0	74.0	46.0	3.9	1.8
2023-01-30	14:00:00	0.2	964.8	965.0	964.8	2577.4	26.3	22.1	26.3	25.4	22.2	20.3	79.0	73.0	78.0	338.0	5.4	2.6
2023-01-30	15:00:00	0.0	964.2	964.8	964.2	3223.7	27.0	21.8	27.9	26.1	22.9	21.2	80.0	70.0	73.0	351.0	5.4	3.0
2023-01-30	16:00:00	0.0	963.4	964.2	963.4	2443.6	27.3	21.4	28.1	27.0	22.9	21.3	75.0	69.0	70.0	325.0	6.6	3.9
2023-01-30	17:00:00	0.0	962.4	963.4	962.4	2268.2	28.0	21.8	29.1	27.3	23.0	20.9	74.0	63.0	69.0	326.0	6.6	1.7
2023-01-30	18:00:00	0.0	961.3	962.4	961.3	2462.1	30.3	21.4	30.7	28.0	22.9	20.9	71.0	58.0	59.0	91.0	3.9	1.8
2023-01-30	19:00:00	0.0	960.2	961.3	960.2	3078.8	30.8	19.8	31.1	29.5	22.3	19.8	61.0	52.0	52.0	166.0	3.2	1.0
2023-01-30	20:00:00	0.0	959.4	960.2	959.4	2358.3	30.9	19.9	31.5	30.5	21.6	19.4	58.0	51.0	52.0	165.0	3.2	1.6
2023-01-30	21:00:00	0.0	960.0	960.0	959.4	1145.7	29.1	21.3	31.5	29.0	21.4	20.0	64.0	52.0	63.0	146.0	3.2	1.1
2023-01-30	22:00:00	0.0	961.2	961.5	960.0	167.4	24.0	20.9	29.4	24.0	22.6	20.3	83.0	58.0	83.0	336.0	16.8	9.8
2023-01-30	23:00:00	0.0	962.3	962.4	961.2	3.0	22.2	21.0	24.1	21.9	21.1	20.4	94.0	82.0	93.0	56.0	16.8	2.4
2023-01-31	00:00:00	0.0	962.9	963.1	962.3	3.0	22.4	21.0	22.7	22.1	21.1	20.4	93.0	88.0	92.0	286.0	4.4	0.2
2023-01-31	01:00:00	0.2	963.5	963.5	962.8	3.0	22.0	21.0	22.4	21.9	21.1	20.8	94.0	92.0	94.0	234.0	3.9	1.4
2023-01-31	02:00:00	0.4	964.4	964.4	963.5	3.0	22.0	21.3	22.0	21.9	21.3	21.0	95.0	94.0	95.0	138.0	3.2	1.6
2023-01-31	03:00:00	0.6	965.1	965.1	964.4	3.0	22.1	21.3	22.2	22.0	21.4	21.2	95.0	95.0	95.0	96.0	3.0	1.3
2023-01-31	04:00:00	0.2	964.3	965.1	964.3	3.0	21.7	21.0	22.1	21.7	21.4	21.0	96.0	95.0	96.0	75.0	1.6	0.7
2023-01-31	05:00:00	0.0	963.4	964.2	963.4	3.0	22.0	21.3	22.0	21.7	21.3	21.0	96.0	96.0	96.0	75.0	2.9	1.6
2023-01-31	06:00:00	0.6	962.9	963.4	962.9	3.0	21.5	20.8	22.0	21.5	21.3	20.8	96.0	96.0	96.0	88.0	4.6	2.5
2023-01-31	07:00:00	0.0	961.9	962.9	961.9	3.0	21.1	20.5	21.5	21.1	20.8	20.5	96.0	96.0	96.0	90.0	4.0	0.8
2023-01-31	08:00:00	0.0	961.8	961.9	961.7	3.0	21.1	20.6	21.1	21.0	20.6	20.5	97.0	96.0	97.0	117.0	2.3	1.9
2023-01-31	09:00:00	0.0	963.1	963.1	961.8	3.0	21.2	20.7	21.4	21.1	20.8	20.6	97.0	97.0	97.0	73.0	2.3	1.0
2023-01-31	10:00:00	0.0	963.9	963.9	963.1	44.6	21.5	21.0	21.5	21.2	21.0	20.7	97.0	97.0	97.0	107.0	2.6	1.9
2023-01-31	11:00:00	0.2	964.6	964.6	963.9	184.1	22.0	21.4	22.0	21.5	21.4	21.0	97.0	96.0	96.0	103.0	3.9	2.9
2023-01-31	12:00:00	0.0	965.2	965.2	964.6	520.0	22.7	21.8	22.7	22.0	21.8	21.4	96.0	94.0	95.0	84.0	4.5	3.0
2023-01-31	13:00:00	0.0	965.3	965.4	965.2	1381.4	24.4	21.7	24.4	22.7	22.3	21.4	95.0	85.0	85.0	54.0	5.1	3.1
2023-01-31	14:00:00	0.0	965.4	965.5	965.3	1617.9	24.9	21.8	25.3	24.3	22.2	21.1	85.0	80.0	83.0	12.0	5.4	1.6
2023-01-31	15:00:00	0.0	965.1	965.4	965.1	1620.6	25.8	21.8	25.9	24.8	22.2	21.2	84.0	77.0	79.0	20.0	4.2	1.6
2023-01-31	16:00:00	0.2	964.7	965.1	964.7	1632.8	25.8	22.0	26.2	25.4	22.3	21.3	81.0	77.0	79.0	43.0	5.3	2.3
2023-01-31	17:00:00	0.0	964.3	964.7	964.3	2947.0	27.1	22.0	27.7	25.8	22.8	21.2	80.0	70.0	74.0	35.0	6.2	3.3
2023-01-31	18:00:00	0.0	964.0	964.3	963.9	3792.9	26.9	22.1	28.2	25.9	23.0	21.2	77.0	71.0	75.0	18.0	8.0	3.7
2023-01-31	19:00:00	0.0	963.3	964.0	963.3	2841.4	25.0	22.2	27.9	24.7	23.2	21.2	86.0	72.0	84.0	22.0	8.9	2.9
2023-01-31	20:00:00	0.0	962.9	963.3	962.9	1875.7	26.0	21.2	26.5	24.7	22.6	20.9	85.0	74.0	75.0	353.0	5.4	2.1
2023-01-31	21:00:00	0.0	963.0	963.0	962.8	521.4	25.2	20.9	26.3	25.2	21.7	20.4	77.0	74.0	77.0	65.0	4.5	2.1
2023-01-31	22:00:00	0.0	963.6	963.6	963.0	199.1	24.5	20.8	25.2	24.5	21.1	20.6	80.0	76.0	80.0	13.0	3.6	1.4
2023-01-31	23:00:00	0.0	964.4	964.4	963.6	15.4	23.9	21.0	24.5	23.8	21.1	20.8	84.0	80.0	84.0	359.0	2.7	1.2
2023-02-01	00:00:00	0.0	964.7	964.7	964.4	15.4	23.2	21.3	23.9	22.7	21.4	20.7	91.0	84.0	90.0	55.0	2.5	1.2
2023-02-01	01:00:00	0.0	965.3	965.3	964.6	15.4	23.1	21.3	23.2	22.6	21.4	21.1	92.0	89.0	90.0	33.0	3.0	0.7
2023-02-01	02:00:00	0.0	966.0	966.0	965.3	15.4	22.5	21.1	23.1	22.2	21.4	20.7	93.0	89.0	92.0	59.0	2.9	1.1
2023-02-01	03:00:00	0.0	965.9	966.0	965.9	15.4	21.9	20.9	22.5	21.9	21.2	20.8	94.0	92.0	94.0	76.0	2.3	1.6
2023-02-01	04:00:00	0.0	965.6	965.9	965.6	15.4	21.0	20.1	21.9	21.0	20.9	20.1	95.0	94.0	95.0	110.0	2.5	1.6
2023-02-01	05:00:00	0.0	965.3	965.6	965.3	15.4	21.0	20.3	21.1	20.9	20.4	20.1	96.0	95.0	96.0	99.0	2.4	1.6
2023-02-01	06:00:00	0.0	965.3	965.3	965.2	15.4	20.9	20.3	21.2	20.7	20.5	20.0	96.0	96.0	96.0	92.0	3.1	2.1
2023-02-01	07:00:00	0.0	965.1	965.4	965.1	15.4	20.7	20.0	20.9	20.6	20.3	19.9	96.0	96.0	96.0	95.0	3.1	2.2
2023-02-01	08:00:00	0.0	965.2	965.2	965.0	15.4	20.7	19.9	20.7	20.6	20.1	19.9	96.0	96.0	96.0	104.0	3.2	2.3
2023-02-01	09:00:00	0.0	965.7	965.7	965.2	15.4	21.1	20.0	21.1	20.5	20.1	19.6	96.0	93.0	93.0	105.0	3.8	2.5
2023-02-01	10:00:00	0.0	966.2	966.2	965.7	136.7	21.3	20.0	21.7	20.9	20.3	19.7	93.0	92.0	93.0	86.0	3.8	2.0
2023-02-01	11:00:00	0.0	966.7	966.7	966.2	922.1	23.8	20.8	23.8	21.3	21.1	20.1	93.0	83.0	83.0	80.0	3.5	2.2
2023-02-01	12:00:00	0.0	967.2	967.2	966.7	1422.5	24.7	20.8	24.8	23.8	21.1	20.3	83.0	78.0	79.0	36.0	4.8	1.8
2023-02-01	13:00:00	0.0	967.1	967.3	967.1	1451.8	24.5	20.2	25.4	24.0	21.0	19.9	80.0	75.0	77.0	17.0	5.0	2.4
2023-02-01	14:00:00	0.0	967.0	967.2	967.0	2520.7	26.1	20.8	26.7	23.5	21.9	20.2	86.0	69.0	73.0	37.0	4.8	2.0
2023-02-01	15:00:00	0.0	966.4	967.0	966.4	3037.8	27.5	20.7	28.2	25.4	21.8	20.1	75.0	65.0	67.0	82.0	4.3	1.9
2023-02-01	16:00:00	0.0	965.8	966.4	965.8	3347.3	29.1	20.9	29.2	27.4	21.6	19.6	69.0	58.0	61.0	118.0	4.7	1.8
2023-02-01	17:00:00	0.0	965.2	965.8	965.2	3508.9	30.7	19.1	31.2	28.7	21.5	19.1	63.0	50.0	50.0	61.0	4.1	1.2
2023-02-01	18:00:00	0.0	964.4	965.2	964.4	3268.3	29.5	20.3	31.4	28.9	22.4	19.7	63.0	50.0	58.0	318.0	4.7	1.0
2023-02-01	19:00:00	0.0	963.7	964.4	963.7	2576.6	28.4	21.9	29.8	28.4	23.4	20.5	71.0	58.0	68.0	357.0	5.4	3.3
2023-02-01	20:00:00	0.0	963.2	963.7	963.2	1637.8	28.3	22.3	28.6	27.0	23.1	21.3	74.0	67.0	70.0	13.0	5.8	2.8
2023-02-01	21:00:00	0.0	962.8	963.2	962.8	1461.6	28.5	21.8	29.4	27.9	22.7	21.3	71.0	63.0	67.0	30.0	4.8	2.0
2023-02-01	22:00:00	0.0	963.3	963.3	962.8	515.2	27.0	21.9	28.6	27.0	22.3	21.5	75.0	67.0	74.0	63.0	4.3	1.8
2023-02-01	23:00:00	0.0	963.9	963.9	963.3	23.0	25.5	21.5	27.0	25.5	22.0	21.4	78.0	74.0	78.0	52.0	3.8	1.7
2023-02-02	00:00:00	0.0	964.7	964.7	963.9	23.0	24.4	21.6	25.6	24.3	21.6	21.4	84.0	78.0	84.0	64.0	5.1	2.6
2023-02-02	01:00:00	0.0	965.3	965.3	964.6	23.0	23.2	21.6	24.4	23.2	21.8	21.4	91.0	84.0	91.0	114.0	4.5	2.0
2023-02-02	02:00:00	0.0	966.1	966.2	965.3	23.0	23.6	21.8	23.6	23.1	21.9	21.5	92.0	90.0	90.0	69.0	2.4	1.8
2023-02-02	03:00:00	0.0	965.8	966.1	965.8	23.0	23.4	21.6	23.6	23.3	21.8	21.6	91.0	89.0	90.0	79.0	3.9	1.8
2023-02-02	04:00:00	0.0	965.7	965.8	965.6	23.0	22.8	21.3	23.4	22.6	21.6	21.2	92.0	90.0	92.0	106.0	3.0	2.1
2023-02-02	05:00:00	0.0	965.3	965.7	965.2	23.0	22.8	21.5	22.9	22.7	21.5	21.2	92.0	92.0	92.0	84.0	3.4	1.8
2023-02-02	06:00:00	0.0	965.0	965.3	965.0	23.0	22.8	21.5	22.9	22.7	21.5	21.4	93.0	92.0	93.0	69.0	3.0	1.9
2023-02-02	07:00:00	0.0	965.1	965.2	965.0	23.0	22.7	21.5	23.1	22.6	21.6	21.4	93.0	91.0	93.0	109.0	3.1	1.2
2023-02-02	08:00:00	0.0	965.4	965.4	965.1	23.0	22.7	21.5	22.7	22.4	21.6	21.3	94.0	93.0	93.0	103.0	2.1	1.6
2023-02-02	09:00:00	0.0	965.9	965.9	965.4	23.0	22.7	21.4	22.9	22.7	21.6	21.4	93.0	92.0	92.0	99.0	2.4	1.8
2023-02-02	10:00:00	0.0	966.4	966.5	965.9	61.6	23.1	21.7	23.1	22.7	21.8	21.4	93.0	92.0	92.0	87.0	2.5	1.7
2023-02-02	11:00:00	0.0	966.8	966.8	966.4	167.4	23.2	21.6	23.4	23.1	21.8	21.6	92.0	90.0	90.0	61.0	3.5	2.1
2023-02-02	12:00:00	2.2	967.1	967.1	966.8	282.9	22.6	21.9	23.2	22.5	22.0	21.5	96.0	91.0	96.0	27.0	4.0	1.4
2023-02-02	13:00:00	13.4	967.5	967.5	967.1	237.7	22.0	21.4	22.7	21.9	22.0	21.3	96.0	96.0	96.0	20.0	4.2	1.1
2023-02-02	14:00:00	3.6	967.3	967.5	967.3	185.1	22.5	21.9	22.5	22.0	21.9	21.4	97.0	96.0	97.0	177.0	2.4	0.2
2023-02-02	15:00:00	0.4	966.6	967.3	966.6	1440.1	24.0	22.4	24.2	22.5	23.4	21.9	97.0	90.0	91.0	346.0	2.7	1.6
2023-02-02	16:00:00	0.0	965.9	966.6	965.8	3108.3	26.5	22.3	27.1	24.0	23.6	21.9	92.0	76.0	78.0	343.0	3.2	0.5
2023-02-02	17:00:00	0.0	965.0	965.9	965.0	3436.4	28.2	21.4	28.5	26.5	23.3	20.8	80.0	65.0	67.0	120.0	4.4	1.4
2023-02-02	18:00:00	0.0	963.8	965.1	963.8	3275.7	29.9	21.9	30.1	28.2	22.8	21.2	69.0	61.0	62.0	114.0	5.0	1.2
2023-02-02	19:00:00	0.0	962.7	963.8	962.7	2964.5	29.6	21.2	30.9	29.3	23.1	19.9	67.0	53.0	61.0	340.0	3.6	1.3
2023-02-02	20:00:00	0.0	961.7	962.7	961.5	2251.4	30.5	21.2	30.8	29.6	21.9	20.6	62.0	55.0	58.0	145.0	3.3	0.9
2023-02-02	21:00:00	0.0	961.6	961.9	961.6	1528.5	30.8	21.6	31.8	30.3	23.2	21.1	61.0	55.0	58.0	40.0	2.4	0.5
2023-02-02	22:00:00	0.0	962.3	962.4	961.6	652.8	28.7	22.9	31.3	28.7	22.9	21.2	71.0	57.0	71.0	58.0	2.9	1.6
2023-02-02	23:00:00	0.0	963.3	963.3	962.3	17.7	27.4	22.6	28.7	27.4	22.9	22.4	75.0	71.0	75.0	18.0	3.1	1.4
2023-02-03	00:00:00	1.6	964.2	964.2	963.3	2.9	22.5	21.1	27.4	22.0	22.7	19.7	92.0	72.0	92.0	90.0	17.2	5.9
2023-02-03	01:00:00	0.0	964.8	964.8	964.0	2.9	22.7	20.5	23.2	21.9	21.0	20.2	92.0	86.0	87.0	118.0	9.6	2.9
2023-02-03	02:00:00	0.4	964.4	964.9	964.4	2.9	22.1	20.5	23.3	22.0	21.0	20.2	90.0	84.0	90.0	157.0	7.8	1.7
2023-02-03	03:00:00	0.0	965.1	965.3	964.2	2.9	22.2	21.2	22.3	22.0	21.2	20.5	94.0	90.0	94.0	301.0	5.7	4.1
2023-02-03	04:00:00	5.6	963.7	965.5	963.7	2.9	21.8	21.2	22.3	21.8	21.4	21.2	96.0	94.0	96.0	352.0	7.1	3.1
2023-02-03	05:00:00	1.2	963.3	963.7	963.1	2.9	21.6	20.9	22.1	21.6	21.2	20.8	96.0	95.0	96.0	46.0	6.9	1.3
2023-02-03	06:00:00	3.2	963.4	963.8	963.3	2.9	21.3	20.7	21.8	21.3	21.2	20.7	97.0	96.0	96.0	299.0	7.1	4.6
2023-02-03	07:00:00	0.2	963.0	963.6	963.0	2.9	20.9	20.3	21.3	20.9	20.7	20.2	96.0	96.0	96.0	131.0	7.1	1.4
2023-02-03	08:00:00	0.0	963.1	963.5	962.7	2.9	20.0	19.4	20.9	20.0	20.3	19.4	96.0	96.0	96.0	219.0	5.6	2.4
2023-02-03	09:00:00	0.0	963.7	963.7	963.1	2.9	20.0	19.1	20.2	19.9	19.4	19.1	96.0	94.0	94.0	170.0	4.1	2.3
2023-02-03	10:00:00	0.0	964.1	964.1	963.7	44.9	20.4	19.5	20.4	19.9	19.6	18.9	95.0	94.0	95.0	9.0	3.7	0.1
2023-02-03	11:00:00	0.0	964.6	964.7	964.1	206.4	21.0	20.1	21.0	20.4	20.1	19.5	95.0	93.0	94.0	20.0	2.6	1.4
2023-02-03	12:00:00	0.0	965.3	965.3	964.6	780.4	21.8	20.2	21.9	21.0	20.5	20.0	95.0	91.0	91.0	352.0	3.8	1.5
2023-02-03	13:00:00	0.0	965.5	965.6	965.3	1259.1	23.1	20.9	23.1	21.8	21.0	20.1	92.0	86.0	88.0	339.0	4.9	3.0
2023-02-03	14:00:00	0.0	965.5	965.6	965.5	1615.9	23.7	21.0	24.0	23.1	21.5	20.5	88.0	83.0	85.0	339.0	5.5	3.4
2023-02-03	15:00:00	0.0	964.9	965.5	964.9	1601.2	24.8	21.5	25.3	23.4	22.7	20.8	89.0	81.0	82.0	302.0	5.3	2.7
2023-02-03	16:00:00	0.2	964.2	964.9	964.2	2235.8	25.8	21.4	26.4	24.6	23.2	21.0	84.0	76.0	77.0	302.0	7.0	4.0
2023-02-03	17:00:00	0.0	963.7	964.2	963.6	1535.2	25.0	22.2	26.5	25.0	22.4	21.3	84.0	74.0	84.0	261.0	7.0	4.2
2023-02-03	18:00:00	1.2	963.7	963.7	963.5	294.2	22.0	21.1	25.0	22.0	22.3	20.5	95.0	84.0	95.0	296.0	9.2	3.4
2023-02-03	19:00:00	0.8	963.0	963.7	963.0	395.4	22.3	21.4	22.5	22.0	21.5	21.2	95.0	94.0	94.0	257.0	5.0	3.0
2023-02-03	20:00:00	0.2	962.8	963.2	962.7	556.1	22.5	21.6	22.6	22.3	21.8	21.4	95.0	94.0	95.0	306.0	5.2	3.4
2023-02-03	21:00:00	7.2	963.8	963.8	962.8	196.7	21.0	20.3	22.6	21.0	21.8	20.2	96.0	94.0	96.0	245.0	8.4	4.8
2023-02-03	22:00:00	9.6	963.7	963.8	963.4	35.5	20.6	20.2	21.2	20.6	20.6	20.1	97.0	96.0	97.0	112.0	8.4	1.7
2023-02-03	23:00:00	0.4	964.2	964.2	963.7	9.3	20.6	20.1	20.7	20.6	20.2	20.1	97.0	97.0	97.0	42.0	2.5	0.9
2023-02-04	00:00:00	0.0	964.6	964.6	964.1	9.3	20.5	20.0	20.6	20.4	20.2	19.9	97.0	97.0	97.0	75.0	2.0	0.0
2023-02-04	01:00:00	0.0	965.0	965.0	964.5	9.3	20.3	19.9	20.5	20.2	20.1	19.8	97.0	97.0	97.0	66.0	1.4	0.5
2023-02-04	02:00:00	0.0	965.6	965.6	965.0	9.3	20.5	20.1	20.5	20.2	20.1	19.8	97.0	97.0	97.0	55.0	1.4	0.3
2023-02-04	03:00:00	0.0	965.4	965.6	965.4	9.3	20.5	20.1	20.6	20.4	20.1	20.0	98.0	97.0	98.0	99.0	1.9	1.3
2023-02-04	04:00:00	0.0	965.3	965.4	965.1	9.3	20.6	20.2	20.6	20.4	20.2	20.0	98.0	98.0	98.0	306.0	2.1	1.0
2023-02-04	05:00:00	0.0	964.7	965.3	964.7	9.3	20.5	20.2	20.7	20.5	20.3	20.2	98.0	98.0	98.0	85.0	2.0	0.3
2023-02-04	06:00:00	0.0	964.7	964.7	964.6	9.3	20.6	20.2	20.6	20.3	20.2	19.9	98.0	98.0	98.0	116.0	1.6	0.4
2023-02-04	07:00:00	0.0	964.6	964.7	964.2	9.3	20.7	20.4	20.8	20.6	20.4	20.2	98.0	98.0	98.0	107.0	1.9	0.9
2023-02-04	08:00:00	0.2	964.9	964.9	964.5	9.3	21.1	20.7	21.2	20.7	20.8	20.3	98.0	98.0	98.0	270.0	1.3	0.3
2023-02-04	09:00:00	0.0	965.4	965.4	964.9	9.3	21.2	20.8	21.2	21.1	20.8	20.7	98.0	98.0	98.0	312.0	1.0	0.0
2023-02-04	10:00:00	0.0	966.4	966.4	965.4	49.6	21.5	21.1	21.5	21.2	21.1	20.8	98.0	98.0	98.0	247.0	1.9	1.2
2023-02-04	11:00:00	0.0	966.8	966.8	966.4	295.3	21.9	21.4	22.0	21.4	21.5	21.0	98.0	97.0	97.0	233.0	2.2	0.9
2023-02-04	12:00:00	0.0	967.4	967.4	966.8	741.4	23.0	21.5	23.0	21.9	21.8	21.3	97.0	92.0	92.0	245.0	2.4	1.6
2023-02-04	13:00:00	0.0	967.9	967.9	967.4	1597.6	24.2	20.8	24.6	22.9	22.1	20.7	92.0	81.0	81.0	235.0	4.6	2.2
2023-02-04	14:00:00	0.0	967.7	968.0	967.7	2421.4	25.9	21.6	25.9	24.2	22.3	20.9	85.0	77.0	77.0	258.0	5.1	2.8
2023-02-04	15:00:00	0.0	967.3	967.8	967.2	3295.4	26.9	21.2	27.0	25.3	21.9	20.1	77.0	67.0	71.0	263.0	5.6	2.6
2023-02-04	16:00:00	0.0	966.6	967.3	966.6	3184.5	27.4	20.7	28.2	26.4	22.1	19.0	71.0	61.0	67.0	282.0	6.0	2.7
2023-02-04	17:00:00	0.0	966.4	966.7	966.3	3585.4	28.0	19.4	28.4	27.0	22.2	19.4	72.0	60.0	60.0	268.0	6.8	3.3
2023-02-04	18:00:00	0.0	966.6	966.7	966.2	1161.2	24.5	20.1	28.2	24.5	21.3	19.4	78.0	60.0	77.0	281.0	14.2	6.1
2023-02-04	19:00:00	0.0	966.1	966.7	966.0	1604.6	26.0	19.8	26.6	24.5	20.6	19.0	78.0	63.0	69.0	252.0	8.8	3.0
2023-02-04	20:00:00	0.0	965.8	966.1	965.8	1277.1	25.4	20.1	26.4	25.4	20.5	18.8	74.0	64.0	72.0	296.0	5.6	2.2
2023-02-04	21:00:00	0.0	965.6	965.9	965.6	1098.8	25.9	20.5	26.1	25.3	21.3	19.9	77.0	70.0	72.0	342.0	3.0	1.7
2023-02-04	22:00:00	0.0	965.6	965.7	965.5	383.7	24.4	21.1	26.0	24.4	21.1	20.2	82.0	71.0	82.0	94.0	2.8	0.7
2023-02-04	23:00:00	0.0	966.1	966.1	965.6	5.5	23.5	21.4	24.4	23.4	21.5	20.9	89.0	81.0	88.0	96.0	1.4	1.0
2023-02-05	00:00:00	0.0	966.6	966.6	966.1	5.5	22.4	20.8	23.5	22.4	21.6	20.8	92.0	88.0	90.0	111.0	1.5	1.2
2023-02-05	01:00:00	0.0	967.5	967.5	966.6	5.5	21.9	21.1	22.6	21.9	21.3	20.8	95.0	91.0	95.0	103.0	1.9	1.2
2023-02-05	02:00:00	0.0	968.0	968.0	967.5	5.5	22.3	21.2	22.4	21.7	21.3	20.8	95.0	93.0	93.0	234.0	2.8	1.7
2023-02-05	03:00:00	0.0	967.6	968.0	967.6	5.5	21.6	20.5	22.6	21.6	21.2	20.3	94.0	91.0	94.0	100.0	2.8	0.7
2023-02-05	04:00:00	0.0	967.3	967.6	967.3	5.5	21.0	20.2	21.6	20.6	20.6	19.9	96.0	94.0	95.0	101.0	2.5	1.4
2023-02-05	05:00:00	0.0	967.1	967.3	967.1	5.5	20.9	19.6	21.2	20.8	20.1	19.4	95.0	92.0	92.0	130.0	1.7	1.4
2023-02-05	06:00:00	0.0	966.8	967.1	966.8	5.5	20.7	19.4	21.1	20.7	19.8	19.3	93.0	91.0	92.0	143.0	1.9	1.0
2023-02-05	07:00:00	0.0	966.9	966.9	966.8	5.5	19.8	19.1	20.7	19.5	19.3	18.4	96.0	92.0	95.0	128.0	2.6	2.0
2023-02-05	08:00:00	0.0	966.9	967.0	966.8	5.5	19.3	18.8	19.8	19.1	19.0	18.6	97.0	95.0	97.0	111.0	2.7	1.9
2023-02-05	09:00:00	0.0	967.2	967.2	966.9	5.5	18.8	18.4	19.4	18.8	18.9	18.3	97.0	97.0	97.0	90.0	2.1	1.8
2023-02-05	10:00:00	0.0	968.0	968.0	967.2	159.3	19.5	19.2	19.5	18.4	19.2	18.0	98.0	97.0	98.0	99.0	3.5	1.6
2023-02-05	11:00:00	0.0	968.5	968.5	968.0	508.1	20.1	19.7	20.4	19.3	20.0	19.0	98.0	98.0	98.0	82.0	3.8	2.6
2023-02-05	12:00:00	0.0	968.8	968.8	968.5	1533.0	23.4	22.9	23.4	20.1	22.9	19.8	98.0	97.0	97.0	74.0	3.4	1.5
2023-02-05	13:00:00	0.0	968.9	968.9	968.7	2221.7	24.6	20.8	25.1	22.9	23.0	20.2	97.0	78.0	80.0	348.0	3.1	1.1
2023-02-05	14:00:00	0.0	968.8	969.0	968.8	2860.7	26.0	20.9	26.2	24.3	21.9	20.1	84.0	71.0	73.0	311.0	3.6	1.6
2023-02-05	15:00:00	0.2	968.3	968.8	968.3	3024.4	26.7	19.7	27.3	25.8	21.9	19.7	77.0	65.0	66.0	308.0	5.8	2.6
2023-02-05	16:00:00	0.0	967.9	968.4	967.9	3216.0	27.9	18.7	28.6	26.3	20.9	17.2	70.0	52.0	57.0	260.0	6.4	3.6
2023-02-05	17:00:00	0.0	967.2	967.9	967.2	2900.5	28.4	17.8	29.2	27.3	19.4	16.7	61.0	48.0	53.0	262.0	7.6	3.6
2023-02-05	18:00:00	0.0	966.4	967.2	966.4	3217.5	28.8	15.5	29.2	27.8	19.7	14.8	59.0	42.0	44.0	248.0	8.4	4.6
2023-02-05	19:00:00	0.0	966.0	966.4	965.9	2899.6	29.6	16.1	30.0	28.3	16.9	13.6	49.0	39.0	44.0	216.0	7.4	3.5
2023-02-05	20:00:00	0.0	965.5	966.0	965.5	2283.0	28.8	15.3	30.0	28.8	16.9	13.7	48.0	38.0	44.0	226.0	6.5	3.8
2023-02-05	21:00:00	0.0	965.2	965.5	965.2	1239.9	28.3	14.9	29.4	28.0	15.9	14.1	48.0	41.0	44.0	215.0	5.7	3.0
2023-02-05	22:00:00	0.0	965.2	965.2	965.1	353.1	26.6	14.8	28.6	26.6	16.4	14.4	50.0	43.0	48.0	196.0	4.5	1.6
2023-02-05	23:00:00	0.0	965.4	965.4	965.2	12.0	23.1	17.5	26.8	23.1	17.5	13.9	71.0	46.0	71.0	149.0	2.4	0.1
2023-02-06	00:00:00	0.0	965.5	965.5	965.3	12.0	21.5	16.7	23.3	21.5	17.7	15.8	74.0	65.0	74.0	122.0	2.0	1.7
2023-02-06	01:00:00	0.0	965.8	965.8	965.4	12.0	20.8	16.4	22.2	20.8	16.8	16.4	77.0	70.0	76.0	126.0	2.3	2.0
2023-02-06	02:00:00	0.0	966.1	966.2	965.8	12.0	20.1	15.8	21.8	20.1	16.4	15.2	77.0	67.0	76.0	118.0	2.5	2.1
2023-02-06	03:00:00	0.0	966.1	966.2	966.0	12.0	20.0	15.3	21.2	19.2	16.3	15.0	82.0	68.0	74.0	119.0	3.5	2.0
2023-02-06	04:00:00	0.0	966.3	966.4	966.1	12.0	19.4	15.0	20.5	19.4	15.3	14.8	75.0	70.0	75.0	103.0	2.8	2.3
2023-02-06	05:00:00	0.0	966.1	966.3	966.1	12.0	18.9	15.4	20.0	18.9	15.5	15.0	80.0	74.0	80.0	98.0	3.0	2.3
2023-02-06	06:00:00	0.0	965.8	966.1	965.8	12.0	18.8	15.5	19.3	18.6	15.7	15.3	82.0	80.0	81.0	101.0	2.7	2.1
2023-02-06	07:00:00	0.0	965.9	965.9	965.8	12.0	17.8	15.3	18.8	17.1	15.6	15.1	89.0	81.0	85.0	97.0	3.1	2.5
2023-02-06	08:00:00	0.0	965.9	965.9	965.8	12.0	17.7	15.1	17.8	17.3	15.3	15.0	87.0	84.0	84.0	90.0	3.3	2.6
2023-02-06	09:00:00	0.0	966.3	966.3	965.9	12.0	18.5	15.3	18.7	17.7	15.3	14.9	84.0	80.0	81.0	111.0	3.6	1.9
2023-02-06	10:00:00	0.0	966.9	966.9	966.3	162.7	19.0	16.1	19.0	17.9	16.1	15.0	84.0	81.0	83.0	94.0	3.7	2.8
2023-02-06	11:00:00	0.0	967.3	967.3	966.9	872.4	21.5	17.1	21.5	19.0	17.6	16.1	85.0	75.0	76.0	92.0	4.8	3.8
2023-02-06	12:00:00	0.0	967.9	967.9	967.3	1790.3	23.7	18.1	24.0	21.5	18.6	17.0	77.0	70.0	71.0	89.0	5.1	3.0
2023-02-06	13:00:00	0.0	968.2	968.2	967.9	2539.1	26.1	18.3	26.3	23.7	19.1	17.5	72.0	60.0	62.0	59.0	4.1	2.3
2023-02-06	14:00:00	0.0	968.2	968.3	968.2	3089.1	27.3	18.2	28.1	26.1	19.7	17.4	65.0	54.0	58.0	19.0	4.0	2.1
2023-02-06	15:00:00	0.0	967.9	968.2	967.9	3470.6	29.1	15.5	29.3	27.3	19.9	14.7	62.0	42.0	44.0	302.0	3.7	2.0
2023-02-06	16:00:00	0.0	967.4	967.9	967.4	3680.4	30.4	12.7	31.3	28.9	18.2	12.6	50.0	33.0	34.0	160.0	4.3	2.3
2023-02-06	17:00:00	0.0	967.0	967.4	967.0	3536.8	30.1	13.6	31.3	29.6	16.8	12.8	45.0	34.0	37.0	245.0	6.3	2.7
2023-02-06	18:00:00	0.0	966.4	967.0	966.3	2778.6	30.7	13.5	31.8	29.3	17.6	13.3	45.0	33.0	35.0	319.0	5.8	1.5
2023-02-06	19:00:00	0.0	965.6	966.3	965.6	2411.2	31.4	13.3	32.2	30.3	15.8	12.5	40.0	31.0	33.0	181.0	3.5	1.7
2023-02-06	20:00:00	0.0	964.9	965.6	964.9	2180.7	31.3	13.2	32.2	30.9	16.6	12.6	42.0	31.0	33.0	245.0	3.9	1.6
2023-02-06	21:00:00	0.0	964.5	964.9	964.5	1343.6	31.4	13.7	32.1	30.6	17.2	12.3	46.0	31.0	34.0	212.0	3.6	1.1
2023-02-06	22:00:00	0.0	964.5	964.6	964.4	446.0	28.2	15.8	31.6	28.2	16.4	12.6	47.0	32.0	47.0	123.0	1.9	1.0
2023-02-06	23:00:00	0.0	965.0	965.0	964.5	11.1	24.8	17.3	28.1	24.7	17.3	15.0	63.0	45.0	63.0	109.0	1.9	1.7
2023-02-07	00:00:00	0.0	965.7	965.7	965.0	11.1	25.6	16.8	25.7	24.5	17.6	16.6	65.0	57.0	58.0	122.0	2.3	1.2
2023-02-07	01:00:00	0.0	966.5	966.5	965.7	11.1	22.9	17.3	25.6	22.1	17.9	16.8	74.0	58.0	71.0	134.0	4.7	2.7
2023-02-07	02:00:00	0.0	967.0	967.0	966.4	11.1	23.1	16.8	24.4	22.8	17.2	16.4	71.0	61.0	68.0	117.0	4.7	1.5
2023-02-07	03:00:00	0.0	967.2	967.2	967.0	11.1	22.6	16.6	23.3	22.0	16.9	16.6	73.0	67.0	69.0	90.0	2.8	1.2
2023-02-07	04:00:00	0.0	966.7	967.2	966.7	11.1	22.2	16.4	22.6	21.6	16.8	16.4	73.0	69.0	69.0	115.0	2.6	1.6
2023-02-07	05:00:00	0.0	966.1	966.7	966.1	11.1	21.4	16.2	22.4	21.4	16.4	16.0	72.0	67.0	72.0	98.0	2.6	1.6
2023-02-07	06:00:00	0.0	965.9	966.1	965.9	11.1	19.5	15.9	21.6	19.5	16.2	15.9	80.0	71.0	80.0	98.0	3.2	2.6
2023-02-07	07:00:00	0.0	966.0	966.0	965.9	11.1	19.9	16.1	20.5	19.5	16.4	16.0	81.0	77.0	79.0	105.0	3.2	1.9
2023-02-07	08:00:00	0.0	966.5	966.5	966.0	11.1	19.4	16.2	20.3	19.4	16.4	15.9	82.0	78.0	82.0	81.0	2.7	1.6
2023-02-07	09:00:00	0.0	966.8	966.9	966.5	11.1	18.9	15.8	19.7	18.2	16.4	15.6	86.0	79.0	82.0	84.0	4.1	3.3
2023-02-07	10:00:00	0.0	967.7	967.7	966.8	125.7	19.7	16.3	19.7	18.5	16.3	15.7	84.0	81.0	81.0	92.0	4.0	2.4
2023-02-07	11:00:00	0.0	968.0	968.0	967.7	871.5	22.7	17.2	22.7	19.7	17.2	16.1	81.0	70.0	71.0	98.0	5.4	4.2
2023-02-07	12:00:00	0.0	968.4	968.4	968.0	1692.7	24.5	17.7	24.8	22.6	18.1	16.8	71.0	64.0	66.0	92.0	5.8	3.5
2023-02-07	13:00:00	0.0	968.6	968.7	968.3	2522.0	26.2	17.5	26.6	24.5	18.8	17.3	68.0	58.0	59.0	89.0	5.1	2.7
2023-02-07	14:00:00	0.0	968.6	968.6	968.5	3103.0	28.0	17.9	29.1	26.1	18.9	17.4	61.0	53.0	55.0	115.0	4.2	1.7
2023-02-07	15:00:00	0.0	968.3	968.6	968.3	3458.7	30.5	18.0	30.5	27.8	19.6	17.7	56.0	46.0	47.0	121.0	3.4	1.4
2023-02-07	16:00:00	0.0	967.8	968.3	967.8	3667.4	31.6	16.2	31.8	29.7	18.8	15.4	50.0	37.0	40.0	326.0	3.5	1.1
2023-02-07	17:00:00	0.0	967.2	967.8	967.2	3148.2	32.7	13.4	32.7	30.8	16.4	12.4	43.0	30.0	31.0	52.0	4.1	1.5
2023-02-07	18:00:00	0.0	966.6	967.2	966.6	2645.0	32.2	13.1	33.0	30.8	15.6	12.6	40.0	30.0	31.0	82.0	3.7	1.3
2023-02-07	19:00:00	0.0	965.7	966.6	965.7	2935.7	32.1	14.4	33.0	31.8	15.8	12.7	38.0	31.0	34.0	122.0	4.2	2.5
2023-02-07	20:00:00	0.0	965.0	965.7	965.0	2171.2	32.2	14.4	32.5	31.6	15.5	13.3	37.0	32.0	34.0	152.0	4.2	1.2
2023-02-07	21:00:00	0.0	964.7	965.0	964.6	1280.1	31.2	15.8	32.9	31.0	16.4	13.3	41.0	31.0	39.0	95.0	2.3	1.2
2023-02-07	22:00:00	0.0	964.7	964.7	964.6	405.6	29.4	16.4	31.3	29.4	17.1	14.7	46.0	37.0	46.0	86.0	1.8	0.1
2023-02-07	23:00:00	0.0	965.1	965.1	964.7	6.9	26.7	18.6	29.4	25.0	18.9	16.1	68.0	46.0	61.0	79.0	2.4	1.4
2023-02-08	00:00:00	0.0	965.6	965.6	965.1	6.9	25.1	17.5	26.7	25.1	18.4	17.1	64.0	56.0	63.0	123.0	2.3	1.8
2023-02-08	01:00:00	0.0	966.4	966.4	965.6	6.9	24.3	16.8	25.4	23.7	17.8	16.5	70.0	58.0	63.0	121.0	2.4	1.8
2023-02-08	02:00:00	0.0	966.9	966.9	966.3	6.9	23.7	16.4	24.5	23.4	17.0	16.4	67.0	61.0	64.0	117.0	2.7	2.0
2023-02-08	03:00:00	0.0	966.7	967.0	966.7	6.9	23.0	16.3	24.2	23.0	16.4	16.1	66.0	61.0	66.0	127.0	2.7	2.2
2023-02-08	04:00:00	0.0	966.3	966.7	966.3	6.9	21.7	16.4	23.7	21.7	16.4	15.8	72.0	61.0	72.0	112.0	2.4	1.9
2023-02-08	05:00:00	0.0	966.0	966.3	966.0	6.9	21.6	15.5	21.8	20.1	16.4	15.5	78.0	68.0	68.0	108.0	3.7	2.7
2023-02-08	06:00:00	0.0	965.6	966.0	965.6	6.9	20.6	15.3	21.6	19.8	15.7	15.3	77.0	68.0	72.0	127.0	3.5	2.1
2023-02-08	07:00:00	0.0	966.1	966.1	965.6	6.9	19.1	15.5	20.7	18.6	15.6	15.2	80.0	72.0	79.0	99.0	3.9	2.3
2023-02-08	08:00:00	0.0	966.3	966.3	966.0	6.9	19.4	15.6	19.5	18.8	15.7	15.4	81.0	78.0	79.0	84.0	4.0	2.9
2023-02-08	09:00:00	0.0	966.6	966.6	966.3	6.9	18.7	15.8	19.5	18.4	15.9	15.5	84.0	78.0	83.0	90.0	5.0	4.0
2023-02-08	10:00:00	0.0	967.3	967.3	966.6	150.6	19.6	16.1	19.6	18.2	16.1	15.5	85.0	81.0	81.0	110.0	5.6	4.2
2023-02-08	11:00:00	0.0	967.8	967.9	967.3	859.5	22.3	16.7	22.4	19.6	17.1	16.1	81.0	70.0	70.0	96.0	6.5	4.3
2023-02-08	12:00:00	0.0	968.4	968.4	967.8	1788.8	24.5	18.0	24.5	22.3	18.0	16.7	72.0	66.0	67.0	96.0	7.5	3.9
2023-02-08	13:00:00	0.0	968.2	968.4	968.1	2563.2	26.3	17.5	26.7	24.5	18.4	16.8	67.0	56.0	58.0	64.0	5.8	2.8
2023-02-08	14:00:00	0.0	968.1	968.3	968.1	3081.7	27.6	18.7	28.9	26.3	19.5	17.4	61.0	52.0	59.0	355.0	5.0	1.9
2023-02-08	15:00:00	0.0	967.6	968.1	967.6	3431.6	29.3	18.1	29.9	27.6	19.1	17.5	59.0	48.0	51.0	25.0	4.6	0.9
2023-02-08	16:00:00	0.0	966.9	967.6	966.9	3632.8	30.0	18.0	31.0	29.0	19.4	17.3	54.0	46.0	49.0	293.0	5.0	2.7
2023-02-08	17:00:00	0.0	966.1	966.9	966.1	3639.5	33.1	17.5	33.4	30.0	19.4	15.4	50.0	35.0	40.0	170.0	5.0	0.8
2023-02-08	18:00:00	0.0	965.5	966.1	965.5	3449.5	32.7	15.0	33.7	31.8	18.7	13.8	45.0	32.0	34.0	146.0	3.0	1.0
2023-02-08	19:00:00	0.0	964.8	965.5	964.8	2930.7	33.2	15.8	33.3	31.7	16.9	14.4	40.0	32.0	35.0	113.0	4.4	1.8
2023-02-08	20:00:00	0.0	963.9	964.8	963.9	2222.8	32.5	14.6	33.3	32.4	16.9	12.6	39.0	29.0	34.0	108.0	4.4	1.2
2023-02-08	21:00:00	0.0	963.1	963.9	963.1	1298.0	32.1	16.0	33.0	31.8	16.9	13.9	41.0	32.0	38.0	92.0	2.8	0.9
2023-02-08	22:00:00	0.0	963.0	963.1	962.9	410.6	30.2	18.2	32.1	30.2	18.8	14.5	51.0	34.0	49.0	86.0	1.7	0.0
2023-02-08	23:00:00	0.0	963.6	963.6	963.0	7.8	28.7	15.6	30.2	28.4	18.3	15.6	52.0	45.0	45.0	111.0	0.8	0.3
2023-02-09	00:00:00	0.0	964.5	964.5	963.6	7.8	24.6	17.5	28.7	24.6	17.6	15.4	65.0	45.0	65.0	110.0	1.7	1.0
2023-02-09	01:00:00	0.0	965.5	965.5	964.5	7.8	23.9	17.8	24.8	23.2	18.1	17.3	73.0	64.0	69.0	122.0	2.7	1.9
2023-02-09	02:00:00	0.0	966.1	966.1	965.5	7.8	24.8	16.6	24.8	23.4	17.9	16.6	71.0	60.0	60.0	117.0	2.4	1.5
2023-02-09	03:00:00	0.0	966.1	966.2	966.0	7.8	22.0	17.7	24.9	21.7	17.8	16.4	78.0	59.0	77.0	96.0	2.0	1.2
2023-02-09	04:00:00	0.0	965.7	966.1	965.7	7.8	22.2	17.0	22.8	20.9	17.9	16.9	83.0	70.0	73.0	111.0	3.4	2.8
2023-02-09	05:00:00	0.0	965.6	965.7	965.5	7.8	21.6	17.5	22.4	21.1	17.5	17.1	79.0	73.0	78.0	108.0	3.4	2.3
2023-02-09	06:00:00	0.0	965.5	965.6	965.5	7.8	20.6	17.9	22.1	20.0	17.9	17.1	85.0	75.0	84.0	97.0	3.5	2.8
2023-02-09	07:00:00	0.0	965.5	965.8	965.5	7.8	19.9	18.0	20.7	19.8	18.0	17.5	88.0	83.0	88.0	110.0	4.4	2.8
2023-02-09	08:00:00	0.0	965.5	965.5	965.3	7.8	20.9	17.7	21.6	19.9	18.2	17.6	88.0	79.0	82.0	88.0	4.8	2.9
2023-02-09	09:00:00	0.0	965.8	965.9	965.5	7.8	20.2	17.5	20.9	19.8	17.8	17.4	87.0	82.0	85.0	113.0	3.9	3.1
2023-02-09	10:00:00	0.0	966.4	966.5	965.8	142.7	21.4	18.4	21.4	20.1	18.4	17.5	85.0	82.0	83.0	112.0	4.5	3.7
2023-02-09	11:00:00	0.0	967.2	967.2	966.4	825.6	23.5	19.3	23.7	21.4	19.8	18.4	84.0	76.0	78.0	88.0	6.1	4.1
2023-02-09	12:00:00	0.0	967.7	967.7	967.2	1716.8	25.6	19.9	25.6	23.4	20.2	18.9	78.0	70.0	71.0	84.0	6.1	3.7
2023-02-09	13:00:00	0.0	967.6	967.8	967.6	2537.8	28.0	20.6	28.1	25.6	20.7	18.9	71.0	61.0	64.0	65.0	5.8	2.5
2023-02-09	14:00:00	0.0	967.8	967.8	967.6	3041.6	29.3	20.8	29.6	27.9	22.0	19.9	67.0	58.0	60.0	327.0	5.5	3.0
2023-02-09	15:00:00	0.0	967.6	967.8	967.6	3442.0	30.5	21.2	30.7	28.8	21.9	20.3	65.0	54.0	58.0	340.0	5.5	2.7
2023-02-09	16:00:00	0.0	966.9	967.6	966.9	3421.0	30.4	20.4	32.1	30.4	22.2	19.6	58.0	50.0	55.0	297.0	6.6	2.5
2023-02-09	17:00:00	0.0	966.3	966.9	966.3	2566.8	31.2	20.6	32.9	30.3	22.2	18.4	60.0	44.0	53.0	287.0	5.6	1.5
2023-02-09	18:00:00	0.0	965.1	966.3	965.1	2109.3	32.1	19.8	32.5	31.0	22.0	18.2	57.0	45.0	48.0	120.0	5.0	2.0
2023-02-09	19:00:00	0.0	963.8	965.1	963.8	2663.1	32.5	18.8	33.0	31.8	21.5	18.3	53.0	42.0	44.0	129.0	4.3	2.2
2023-02-09	20:00:00	0.0	963.4	963.8	963.3	1760.9	33.5	18.5	33.5	32.0	20.1	17.0	50.0	39.0	41.0	158.0	4.3	1.7
2023-02-09	21:00:00	0.0	963.6	963.7	963.4	1268.8	33.2	18.3	33.6	32.5	19.3	16.8	45.0	37.0	41.0	236.0	3.2	0.4
2023-02-09	22:00:00	0.0	963.3	963.6	963.3	327.4	29.9	18.4	33.2	29.9	20.0	16.4	50.0	38.0	50.0	154.0	1.9	0.5
2023-02-09	23:00:00	0.0	964.0	964.1	963.3	327.4	27.6	18.9	30.1	26.9	19.7	17.6	65.0	48.0	59.0	94.0	1.9	1.7
2023-02-10	00:00:00	0.0	964.9	964.9	964.0	327.4	25.0	20.1	27.6	24.9	20.1	18.6	75.0	58.0	74.0	121.0	4.3	2.6
2023-02-10	01:00:00	0.0	965.6	965.6	964.9	327.4	25.1	20.1	25.7	24.3	20.2	19.8	77.0	71.0	74.0	99.0	5.1	3.1
2023-02-10	02:00:00	0.0	965.3	965.7	965.3	327.4	24.7	19.8	25.9	24.7	20.3	19.7	76.0	69.0	74.0	85.0	5.4	3.9
2023-02-10	03:00:00	0.0	965.5	965.6	965.1	327.4	24.1	19.8	24.7	24.0	19.9	19.8	77.0	74.0	77.0	96.0	5.5	4.1
2023-02-10	04:00:00	0.0	965.6	965.7	965.3	327.4	23.9	19.5	24.5	23.8	19.8	19.5	77.0	75.0	77.0	92.0	6.6	4.1
2023-02-10	05:00:00	0.0	965.0	965.6	965.0	327.4	23.5	18.8	24.0	23.3	19.5	18.8	77.0	75.0	75.0	94.0	7.1	5.4
2023-02-10	06:00:00	0.0	964.6	965.0	964.6	327.4	23.0	18.3	23.6	23.0	18.7	18.2	75.0	73.0	75.0	90.0	7.3	5.1
2023-02-10	07:00:00	0.0	965.8	965.8	964.5	327.4	23.0	18.4	23.3	22.4	18.5	18.1	78.0	73.0	75.0	345.0	6.6	2.4
2023-02-10	08:00:00	0.0	966.3	966.3	965.7	327.4	22.2	18.5	23.0	21.8	18.7	18.2	82.0	75.0	80.0	68.0	4.2	2.3
2023-02-10	09:00:00	0.0	966.2	966.3	965.9	327.4	22.4	18.4	23.0	22.0	18.7	18.2	81.0	75.0	78.0	79.0	6.7	2.5
2023-02-10	10:00:00	0.0	966.9	966.9	966.1	43.3	22.2	18.5	22.5	22.1	18.5	18.3	80.0	77.0	80.0	94.0	4.6	3.1
2023-02-10	11:00:00	0.0	966.9	967.2	966.9	397.6	22.8	18.7	22.9	22.2	18.9	18.5	80.0	77.0	78.0	84.0	7.2	4.8
2023-02-10	12:00:00	0.0	967.4	967.4	966.9	1452.1	26.0	19.7	26.3	22.8	20.2	18.9	79.0	67.0	68.0	66.0	7.2	2.8
2023-02-10	13:00:00	0.0	967.4	967.5	967.3	1328.3	26.5	20.3	27.1	25.7	21.2	19.5	71.0	66.0	69.0	62.0	4.2	2.6
2023-02-10	14:00:00	0.0	967.8	967.9	967.4	1431.6	26.5	20.4	27.4	25.8	21.0	20.1	72.0	67.0	69.0	34.0	4.4	2.1
2023-02-10	15:00:00	0.0	967.2	967.8	967.2	2180.2	27.2	20.4	27.9	26.4	21.3	19.9	70.0	63.0	66.0	69.0	6.2	3.1
2023-02-10	16:00:00	0.0	967.9	968.2	967.2	525.6	21.2	19.2	27.2	21.2	20.9	17.9	88.0	65.0	88.0	134.0	14.7	8.0
2023-02-10	17:00:00	0.0	967.0	967.9	966.7	3099.7	25.0	19.7	25.6	21.0	20.7	19.1	91.0	71.0	73.0	125.0	13.3	7.5
2023-02-10	18:00:00	0.0	966.7	967.0	966.4	1966.3	24.1	19.0	26.1	23.7	20.4	17.8	74.0	66.0	73.0	81.0	12.9	5.2
2023-02-10	19:00:00	0.0	965.4	966.7	965.4	1640.6	25.4	20.1	25.5	24.0	20.3	18.8	77.0	71.0	73.0	56.0	8.4	3.5
2023-02-10	20:00:00	0.0	964.5	965.4	964.5	1475.2	24.9	19.6	26.9	24.9	20.5	19.3	73.0	65.0	72.0	89.0	6.4	4.5
2023-02-10	21:00:00	0.0	965.0	965.1	964.5	558.8	23.9	19.5	25.2	23.9	20.1	19.5	77.0	72.0	76.0	85.0	6.4	3.6
2023-02-10	22:00:00	0.0	964.9	965.3	964.9	324.6	23.2	19.5	24.1	23.2	20.2	19.4	80.0	76.0	80.0	79.0	5.8	3.8
2023-02-10	23:00:00	0.0	965.2	965.2	964.9	9.4	21.8	19.4	23.2	21.8	19.6	19.3	86.0	80.0	86.0	87.0	6.4	4.7
2023-02-11	00:00:00	0.0	965.8	965.8	965.0	9.4	21.0	18.7	21.8	20.9	19.4	18.7	88.0	85.0	87.0	81.0	6.2	3.6
2023-02-11	01:00:00	0.0	965.9	966.1	965.8	9.4	20.1	18.2	21.2	20.1	18.7	18.2	89.0	85.0	89.0	89.0	4.6	2.9
2023-02-11	02:00:00	0.0	966.0	966.0	965.8	9.4	19.8	18.2	20.1	19.7	18.4	18.1	91.0	89.0	90.0	94.0	4.7	3.2
2023-02-11	03:00:00	0.0	966.2	966.4	966.0	9.4	19.2	18.0	19.9	19.1	18.3	17.7	92.0	90.0	92.0	112.0	4.0	3.1
2023-02-11	04:00:00	0.0	966.1	966.2	965.9	9.4	19.8	17.9	19.9	19.3	18.2	17.8	92.0	89.0	89.0	88.0	5.2	2.9
2023-02-11	05:00:00	0.0	966.1	966.2	966.1	9.4	19.7	17.9	19.9	19.7	18.0	17.9	90.0	89.0	89.0	88.0	6.2	4.1
2023-02-11	06:00:00	0.0	965.6	966.1	965.5	9.4	20.0	17.6	20.0	19.6	17.9	17.6	89.0	86.0	86.0	97.0	8.0	5.3
2023-02-11	07:00:00	0.0	965.5	965.6	965.4	9.4	19.7	17.2	20.0	19.6	17.6	17.2	87.0	86.0	86.0	85.0	8.0	4.6
2023-02-11	08:00:00	0.0	965.5	965.5	965.3	9.4	19.3	16.9	19.7	19.2	17.2	16.9	87.0	85.0	86.0	97.0	6.1	3.3
2023-02-11	09:00:00	0.0	966.0	966.0	965.5	9.4	19.1	16.6	19.3	18.9	17.0	16.5	88.0	85.0	86.0	91.0	5.4	3.8
2023-02-11	10:00:00	0.0	966.8	966.8	966.0	141.1	20.2	17.1	20.2	18.9	17.1	16.5	86.0	82.0	82.0	99.0	5.3	3.7
2023-02-11	11:00:00	0.0	967.3	967.3	966.7	839.6	22.3	17.7	22.3	20.2	18.0	16.9	82.0	75.0	76.0	84.0	6.4	4.3
2023-02-11	12:00:00	0.0	967.9	967.9	967.3	1755.4	24.1	18.0	24.2	22.1	18.5	17.3	76.0	69.0	69.0	85.0	7.6	3.8
2023-02-11	13:00:00	0.0	968.2	968.3	967.9	2519.2	25.9	18.6	26.0	24.0	18.9	17.8	70.0	63.0	64.0	54.0	6.9	3.4
2023-02-11	14:00:00	0.0	968.2	968.4	968.2	3034.4	26.9	19.2	27.6	25.7	19.7	18.2	66.0	60.0	63.0	61.0	6.8	1.7
2023-02-11	15:00:00	0.0	967.6	968.2	967.6	3273.6	28.7	19.9	28.7	27.0	20.3	19.0	64.0	57.0	59.0	59.0	6.0	2.6
2023-02-11	16:00:00	0.0	967.0	967.6	967.0	3178.8	29.7	21.2	29.7	27.7	21.2	18.9	62.0	57.0	60.0	356.0	5.7	1.5
2023-02-11	17:00:00	0.0	966.2	967.0	966.2	3610.9	30.1	19.6	31.2	28.2	21.1	19.1	60.0	51.0	54.0	84.0	4.4	2.2
2023-02-11	18:00:00	0.0	965.3	966.2	965.3	3575.7	31.1	20.1	31.6	29.7	21.1	19.5	57.0	52.0	52.0	33.0	5.0	1.6
2023-02-11	19:00:00	0.0	964.3	965.3	964.3	2688.8	31.4	19.2	31.8	30.1	20.3	18.6	56.0	47.0	48.0	75.0	4.7	2.6
2023-02-11	20:00:00	0.0	963.6	964.3	963.6	2197.4	31.3	18.8	31.7	30.3	19.6	18.0	52.0	46.0	47.0	93.0	3.9	1.2
2023-02-11	21:00:00	0.0	963.2	963.6	963.2	1291.1	30.9	19.3	31.8	30.4	20.0	18.2	51.0	46.0	50.0	78.0	3.4	0.9
2023-02-11	22:00:00	0.0	963.4	963.4	963.1	404.1	29.6	19.5	30.9	29.6	19.9	19.0	55.0	50.0	54.0	81.0	1.9	0.3
2023-02-11	23:00:00	0.0	963.9	963.9	963.4	5.2	27.3	19.5	29.6	27.1	19.9	19.2	65.0	54.0	62.0	97.0	1.3	0.8
2023-02-12	00:00:00	0.0	964.7	964.7	963.9	5.2	25.1	20.0	27.3	25.1	20.3	19.4	74.0	62.0	74.0	120.0	1.8	1.4
2023-02-12	01:00:00	0.0	965.3	965.3	964.7	5.2	24.0	20.3	26.0	23.7	20.4	20.0	81.0	70.0	80.0	129.0	4.6	2.1
2023-02-12	02:00:00	0.0	965.3	965.4	965.2	5.2	23.9	20.1	24.9	23.4	20.6	19.8	82.0	75.0	79.0	114.0	3.0	1.5
2023-02-12	03:00:00	0.0	965.0	965.3	965.0	5.2	24.1	19.4	24.6	23.5	20.3	19.4	81.0	73.0	75.0	125.0	3.0	1.5
2023-02-12	04:00:00	0.0	965.0	965.0	964.9	5.2	22.6	19.3	24.7	22.6	19.7	19.1	83.0	72.0	82.0	97.0	2.0	1.0
2023-02-12	05:00:00	0.0	964.9	965.0	964.8	5.2	21.9	19.2	22.8	21.9	19.7	19.2	85.0	81.0	85.0	97.0	2.2	1.9
2023-02-12	06:00:00	0.0	965.1	965.1	964.9	5.2	22.1	20.2	22.1	21.2	20.2	19.1	90.0	85.0	89.0	87.0	3.9	3.1
2023-02-12	07:00:00	0.0	965.2	965.2	964.9	5.2	21.6	19.8	22.5	21.6	20.3	19.8	89.0	87.0	89.0	103.0	3.9	1.9
2023-02-12	08:00:00	0.0	965.4	965.5	965.1	5.2	21.5	20.1	21.9	21.5	20.2	19.9	92.0	89.0	91.0	97.0	4.5	3.1
2023-02-12	09:00:00	0.0	965.8	965.8	965.4	5.2	20.9	19.6	21.6	20.9	20.2	19.6	93.0	91.0	93.0	113.0	4.9	2.6
2023-02-12	10:00:00	0.0	966.3	966.3	965.8	138.7	22.4	20.5	22.4	20.7	20.5	19.5	93.0	89.0	89.0	93.0	4.4	3.0
2023-02-12	11:00:00	0.0	966.6	966.6	966.3	829.8	24.4	20.9	24.5	22.4	21.0	20.4	89.0	80.0	81.0	77.0	5.3	3.8
2023-02-12	12:00:00	0.0	967.1	967.2	966.6	1753.6	26.1	20.6	26.6	24.4	21.4	20.6	81.0	71.0	72.0	61.0	5.5	3.1
2023-02-12	13:00:00	0.0	967.0	967.2	967.0	2370.1	27.2	20.8	27.5	25.6	21.5	20.3	74.0	68.0	68.0	69.0	5.3	3.1
2023-02-12	14:00:00	0.0	967.0	967.1	966.9	2785.3	28.9	20.9	29.7	27.1	21.9	20.1	69.0	60.0	62.0	67.0	6.1	3.1
2023-02-12	15:00:00	0.0	966.5	967.0	966.5	3338.9	30.0	20.1	30.4	28.3	21.5	19.9	64.0	55.0	55.0	56.0	7.5	2.1
2023-02-12	16:00:00	0.0	965.8	966.5	965.8	3739.2	30.7	20.5	31.2	29.7	21.3	19.8	59.0	52.0	55.0	56.0	6.7	2.6
2023-02-12	17:00:00	0.0	964.7	965.8	964.7	3879.1	31.9	20.0	32.3	30.6	21.1	19.4	55.0	49.0	50.0	32.0	5.2	2.5
2023-02-12	18:00:00	0.0	963.6	964.7	963.6	3688.7	32.3	19.7	33.1	31.5	20.6	18.8	51.0	44.0	48.0	103.0	5.3	2.6
2023-02-12	19:00:00	0.0	962.7	963.6	962.7	2909.5	32.0	18.4	32.7	31.3	20.5	18.4	51.0	44.0	44.0	92.0	5.3	3.4
2023-02-12	20:00:00	0.0	961.9	962.7	961.9	2163.0	32.5	20.1	33.0	31.8	20.5	18.3	50.0	44.0	48.0	82.0	5.9	2.0
2023-02-12	21:00:00	0.0	961.7	962.0	961.6	1290.6	31.3	19.8	32.5	31.2	20.6	19.3	53.0	47.0	51.0	90.0	4.7	3.0
2023-02-12	22:00:00	0.0	962.1	962.1	961.7	404.1	30.0	20.3	31.3	30.0	20.6	19.5	57.0	49.0	56.0	40.0	4.1	0.9
2023-02-12	23:00:00	0.0	962.9	962.9	962.1	4.7	28.3	20.4	30.0	28.3	20.5	20.1	62.0	56.0	62.0	61.0	1.9	0.4
2023-02-13	00:00:00	0.0	963.0	963.0	962.9	4.7	26.1	20.6	28.3	26.1	20.7	20.3	72.0	62.0	72.0	112.0	1.7	1.4
2023-02-13	01:00:00	0.0	963.6	963.6	963.0	4.7	25.8	20.3	26.4	25.5	20.8	20.2	74.0	70.0	72.0	117.0	1.8	1.6
2023-02-13	02:00:00	0.0	963.4	963.7	963.4	4.7	25.1	20.3	25.8	24.7	20.4	20.0	76.0	72.0	75.0	115.0	2.4	2.1
2023-02-13	03:00:00	0.0	963.7	963.8	963.4	4.7	23.7	20.8	25.4	23.1	20.8	19.8	84.0	73.0	84.0	340.0	2.8	1.9
2023-02-13	04:00:00	0.0	963.8	964.4	963.7	4.7	23.6	20.4	24.2	23.0	21.0	19.8	85.0	80.0	83.0	57.0	4.6	1.3
2023-02-13	05:00:00	0.0	963.4	963.8	963.4	4.7	22.9	20.4	23.7	22.8	20.9	20.3	86.0	83.0	86.0	67.0	3.9	1.7
2023-02-13	06:00:00	0.0	963.4	963.6	963.3	4.7	22.4	19.5	23.7	22.2	20.5	19.3	86.0	79.0	83.0	67.0	4.9	2.9
2023-02-13	07:00:00	0.0	963.6	963.6	963.3	4.7	22.2	19.6	23.0	22.0	19.7	19.4	86.0	81.0	85.0	71.0	6.3	2.7
2023-02-13	08:00:00	0.0	963.8	963.8	963.5	4.7	21.4	19.7	22.2	21.4	20.1	19.3	91.0	85.0	90.0	76.0	5.1	2.6
2023-02-13	09:00:00	0.0	964.3	964.4	963.7	4.7	21.6	19.7	22.0	21.3	20.3	19.6	91.0	88.0	89.0	69.0	4.3	2.7
2023-02-13	10:00:00	0.0	965.1	965.1	964.3	137.2	22.7	20.0	22.7	21.6	20.0	19.5	89.0	84.0	84.0	73.0	4.1	2.4
2023-02-13	11:00:00	0.0	965.7	965.7	965.1	834.4	23.8	19.6	24.0	22.7	20.2	19.6	84.0	77.0	77.0	39.0	6.5	3.4
2023-02-13	12:00:00	0.0	966.1	966.1	965.7	1752.4	25.6	20.0	25.7	23.4	20.6	19.5	80.0	71.0	71.0	33.0	6.5	2.8
2023-02-13	13:00:00	0.0	966.4	966.4	966.1	2511.3	27.1	20.7	27.1	25.2	21.1	19.7	73.0	67.0	68.0	29.0	6.2	2.6
2023-02-13	14:00:00	0.0	966.6	966.7	966.4	2940.3	28.4	20.9	28.9	26.7	21.5	19.9	70.0	61.0	64.0	350.0	6.1	2.2
2023-02-13	15:00:00	0.0	966.2	966.6	966.2	2622.4	29.0	21.2	29.2	27.5	21.7	20.1	69.0	60.0	63.0	332.0	8.2	3.8
2023-02-13	16:00:00	0.0	965.3	966.2	965.3	3200.5	29.9	21.1	30.8	28.6	21.9	19.8	63.0	56.0	59.0	328.0	7.8	2.5
2023-02-13	17:00:00	0.0	964.2	965.3	964.2	2939.0	30.7	19.2	31.8	29.3	21.7	19.2	61.0	50.0	50.0	290.0	5.9	3.0
2023-02-13	18:00:00	0.0	963.4	964.2	963.4	3020.2	31.9	20.4	33.0	30.7	21.2	19.3	55.0	47.0	50.0	20.0	5.9	2.5
2023-02-13	19:00:00	0.0	962.5	963.4	962.5	2020.9	32.0	19.9	32.3	30.6	21.3	19.3	57.0	48.0	49.0	128.0	4.7	1.9
2023-02-13	20:00:00	0.0	962.4	962.5	962.1	723.3	27.2	21.8	32.0	27.2	21.8	19.7	73.0	49.0	73.0	348.0	8.2	5.2
2023-02-13	21:00:00	0.0	963.0	963.0	962.4	206.1	25.4	22.7	27.1	25.1	22.8	21.8	87.0	73.0	85.0	1.0	8.2	0.6
2023-02-13	22:00:00	3.6	964.0	964.0	963.0	39.1	23.1	21.8	25.4	23.1	23.0	21.8	92.0	85.0	92.0	327.0	7.5	1.2
2023-02-13	23:00:00	1.8	964.0	964.2	964.0	39.1	22.6	21.7	23.1	22.4	21.8	21.6	95.0	92.0	95.0	118.0	5.0	0.5
2023-02-14	00:00:00	0.2	964.4	964.4	963.8	39.1	22.1	21.3	22.5	22.0	21.7	21.3	96.0	95.0	96.0	73.0	2.5	1.3
2023-02-14	01:00:00	0.0	964.5	964.5	964.2	39.1	21.9	21.2	22.2	21.9	21.5	21.2	96.0	95.0	96.0	66.0	2.1	1.1
2023-02-14	02:00:00	0.0	964.1	964.7	964.1	39.1	22.2	21.4	22.2	21.8	21.5	21.1	96.0	95.0	95.0	80.0	3.2	2.3
2023-02-14	03:00:00	0.0	964.1	964.2	963.9	39.1	22.4	21.4	22.6	22.1	21.7	21.2	95.0	94.0	95.0	82.0	3.5	1.4
2023-02-14	04:00:00	0.0	963.9	964.1	963.8	39.1	22.0	21.0	22.4	22.0	21.4	21.0	95.0	92.0	94.0	85.0	3.2	1.6
2023-02-14	05:00:00	0.0	963.8	964.2	963.8	39.1	22.0	21.1	22.2	22.0	21.2	21.0	95.0	93.0	94.0	96.0	3.0	2.2
2023-02-14	06:00:00	0.0	963.7	964.0	963.7	39.1	21.9	20.9	22.1	21.9	21.1	20.9	94.0	94.0	94.0	85.0	3.3	2.3
2023-02-14	07:00:00	0.2	963.6	963.8	963.5	39.1	21.9	20.9	21.9	21.8	21.0	20.8	95.0	94.0	94.0	93.0	3.4	2.5
2023-02-14	08:00:00	0.0	963.7	963.7	963.6	39.1	21.8	20.7	22.0	21.7	20.9	20.7	94.0	93.0	94.0	90.0	3.9	2.7
2023-02-14	09:00:00	0.0	964.2	964.3	963.6	39.1	21.6	20.8	21.8	21.6	20.8	20.6	95.0	94.0	95.0	104.0	4.1	2.8
2023-02-14	10:00:00	0.0	964.8	964.8	964.2	79.2	22.0	20.9	22.0	21.6	20.9	20.7	95.0	94.0	94.0	96.0	3.8	2.6
2023-02-14	11:00:00	0.0	965.0	965.0	964.8	396.3	22.9	21.4	22.9	22.0	21.5	20.9	94.0	91.0	91.0	86.0	4.3	2.4
2023-02-14	12:00:00	0.0	965.5	965.5	965.0	894.0	24.7	22.7	24.7	22.9	22.7	21.3	92.0	87.0	89.0	89.0	3.7	2.5
2023-02-14	13:00:00	0.0	965.3	965.5	965.3	1576.7	25.6	21.9	25.8	24.6	22.5	21.0	89.0	78.0	80.0	3.0	4.6	2.2
2023-02-14	14:00:00	0.0	965.0	965.3	965.0	2130.9	27.0	22.1	27.6	25.6	23.2	21.6	80.0	73.0	75.0	345.0	5.5	2.7
2023-02-14	15:00:00	0.2	964.3	965.0	964.3	2386.8	27.6	22.3	28.1	26.8	23.1	21.8	77.0	71.0	73.0	356.0	6.1	1.9
2023-02-14	16:00:00	23.8	964.5	964.8	963.6	819.8	22.8	22.3	27.8	22.7	23.0	21.4	97.0	71.0	97.0	289.0	14.5	2.8
2023-02-14	17:00:00	0.4	963.0	964.5	962.8	219.1	23.6	23.0	23.6	22.8	23.0	22.3	97.0	97.0	97.0	2.0	6.9	1.0
2023-02-14	18:00:00	0.0	962.2	963.0	962.1	615.1	24.7	23.4	24.7	23.6	23.5	23.0	97.0	92.0	92.0	358.0	2.4	0.2
2023-02-14	19:00:00	0.2	962.2	962.3	962.1	710.8	24.7	23.1	25.5	24.7	23.8	23.1	92.0	89.0	91.0	231.0	3.7	1.8
2023-02-14	20:00:00	1.0	961.9	962.3	961.9	731.8	24.7	22.8	24.8	24.1	23.6	22.8	95.0	89.0	89.0	352.0	4.6	2.2
2023-02-14	21:00:00	0.0	961.5	961.9	961.4	670.8	24.9	23.0	25.2	24.7	23.2	22.5	90.0	86.0	89.0	58.0	3.5	1.2
2023-02-14	22:00:00	0.0	961.8	961.8	961.4	337.0	24.1	23.0	25.0	24.1	23.2	22.8	93.0	89.0	93.0	57.0	3.7	2.2
2023-02-14	23:00:00	0.0	961.8	962.3	961.8	2.1	23.4	22.5	24.1	23.4	23.0	22.5	95.0	93.0	95.0	89.0	5.2	3.8
2023-02-15	00:00:00	18.8	963.5	963.6	961.4	0.4	21.4	20.9	23.4	20.7	22.6	19.8	97.0	93.0	97.0	177.0	12.1	3.4
2023-02-15	01:00:00	3.8	963.8	963.9	963.0	0.4	20.9	20.4	22.1	20.9	21.6	20.4	97.0	96.0	97.0	14.0	6.5	2.4
2023-02-15	02:00:00	2.4	962.9	963.8	962.7	0.4	20.9	20.5	21.0	20.9	20.6	20.4	97.0	97.0	97.0	37.0	4.8	0.9
2023-02-15	03:00:00	0.0	963.3	963.3	962.6	0.4	21.2	20.8	21.2	20.9	20.8	20.5	97.0	97.0	97.0	227.0	5.2	0.5
2023-02-15	04:00:00	0.6	963.4	963.4	963.1	0.3	21.3	20.8	21.4	21.1	21.0	20.7	97.0	97.0	97.0	227.0	3.4	2.3
2023-02-15	05:00:00	2.0	962.5	963.5	962.5	0.3	21.1	20.7	21.3	21.1	20.9	20.6	98.0	97.0	98.0	160.0	3.4	0.1
2023-02-15	06:00:00	1.4	961.7	962.5	961.7	0.3	21.0	20.6	21.1	21.0	20.7	20.6	98.0	98.0	98.0	14.0	2.3	1.5
2023-02-15	07:00:00	0.4	960.9	961.7	960.9	0.3	21.0	20.7	21.1	21.0	20.7	20.6	98.0	98.0	98.0	6.0	4.1	2.5
2023-02-15	08:00:00	0.6	960.8	961.2	960.8	0.3	20.8	20.4	21.1	20.8	20.7	20.4	98.0	98.0	98.0	32.0	4.7	1.6
2023-02-15	09:00:00	0.6	961.0	961.0	960.2	0.3	20.8	20.4	20.8	20.7	20.5	20.3	98.0	98.0	98.0	48.0	4.2	1.7
2023-02-15	10:00:00	1.0	962.0	962.0	961.0	7.3	20.7	20.3	20.8	20.7	20.4	20.3	98.0	97.0	97.0	43.0	3.1	1.3
2023-02-15	11:00:00	1.0	962.0	962.2	962.0	44.7	20.9	20.3	21.0	20.7	20.5	20.3	97.0	96.0	96.0	26.0	5.9	2.6
2023-02-15	12:00:00	1.4	961.9	962.1	961.7	107.8	20.7	19.7	20.9	20.7	20.3	19.7	96.0	94.0	94.0	31.0	6.6	3.5
2023-02-15	13:00:00	0.8	962.4	962.4	961.7	270.7	21.1	20.1	21.1	20.7	20.1	19.8	95.0	94.0	94.0	66.0	8.5	3.4
2023-02-15	14:00:00	0.0	962.1	962.5	962.0	501.5	21.7	20.2	21.7	21.1	20.4	19.9	95.0	91.0	91.0	105.0	8.2	3.8
2023-02-15	15:00:00	0.2	962.7	962.8	962.1	1699.2	23.5	20.6	23.6	21.7	21.0	20.0	92.0	82.0	84.0	200.0	5.2	2.5
2023-02-15	16:00:00	0.0	962.6	962.9	962.6	1113.2	23.4	20.9	23.7	22.7	21.1	20.3	87.0	83.0	85.0	239.0	7.2	4.0
2023-02-15	17:00:00	0.0	962.0	962.6	962.0	2362.8	25.9	21.1	26.4	23.4	22.2	20.2	85.0	75.0	75.0	230.0	7.1	3.4
2023-02-15	18:00:00	0.0	961.2	962.0	961.2	2466.5	26.3	20.6	26.7	25.4	21.9	20.3	77.0	70.0	71.0	253.0	7.0	4.6
2023-02-15	19:00:00	0.0	960.0	961.2	960.0	2583.4	26.9	20.5	27.6	26.3	21.6	19.9	73.0	65.0	68.0	237.0	8.0	3.9
2023-02-15	20:00:00	0.0	959.4	960.0	959.4	1945.4	26.8	20.8	27.8	26.5	21.4	19.9	71.0	65.0	70.0	252.0	8.4	5.0
2023-02-15	21:00:00	0.0	959.4	959.4	959.2	1243.4	25.9	20.1	27.3	25.9	21.3	19.8	71.0	66.0	70.0	235.0	8.8	3.1
2023-02-15	22:00:00	0.0	959.2	959.4	959.0	350.7	24.9	20.3	26.5	24.9	21.0	20.1	76.0	69.0	76.0	239.0	5.0	1.8
2023-02-15	23:00:00	0.0	959.7	959.7	959.1	3.1	24.1	20.3	24.9	24.1	20.4	20.1	80.0	76.0	80.0	245.0	2.8	0.5
2023-02-16	00:00:00	0.0	960.3	960.3	959.7	3.1	23.3	20.1	24.1	23.3	20.4	20.1	83.0	80.0	82.0	220.0	1.5	1.2
2023-02-16	01:00:00	0.0	960.7	960.7	960.3	3.1	21.8	20.1	23.7	21.7	20.2	19.6	90.0	79.0	90.0	70.0	1.9	0.6
2023-02-16	02:00:00	0.0	961.1	961.1	960.7	3.1	21.6	19.9	22.4	21.4	20.3	19.5	90.0	86.0	90.0	357.0	1.2	0.0
2023-02-16	03:00:00	0.0	960.9	961.1	960.9	3.1	20.6	19.6	21.8	20.6	20.1	19.1	94.0	89.0	94.0	78.0	1.4	0.4
2023-02-16	04:00:00	0.0	960.4	960.9	960.4	3.1	19.9	19.0	20.7	19.9	19.9	19.0	95.0	94.0	95.0	102.0	1.2	0.9
2023-02-16	05:00:00	0.0	960.4	960.7	960.4	3.1	18.9	18.3	20.5	18.9	19.8	18.2	96.0	95.0	96.0	98.0	1.6	0.6
2023-02-16	06:00:00	0.0	959.7	960.4	959.7	3.1	19.3	18.8	19.8	18.8	19.4	18.3	97.0	96.0	97.0	121.0	1.9	1.7
2023-02-16	07:00:00	0.0	959.2	959.8	959.2	3.1	18.7	18.3	19.5	18.7	19.1	18.3	98.0	97.0	98.0	126.0	2.0	1.6
2023-02-16	08:00:00	0.0	959.1	959.2	959.0	3.1	18.6	18.3	18.9	18.4	18.6	18.1	98.0	98.0	98.0	112.0	2.9	2.0
2023-02-16	09:00:00	0.0	959.2	959.2	959.0	3.1	18.8	18.4	18.8	18.3	18.4	18.0	98.0	98.0	98.0	106.0	4.1	3.0
2023-02-16	10:00:00	0.0	959.3	959.4	959.2	63.2	19.3	19.0	19.3	18.7	19.0	18.3	98.0	98.0	98.0	102.0	4.1	2.4
2023-02-16	11:00:00	0.0	959.8	959.8	959.3	391.5	20.4	20.1	20.4	19.3	20.1	19.0	98.0	98.0	98.0	72.0	3.3	2.3
2023-02-16	12:00:00	0.0	960.0	960.0	959.8	1164.0	21.8	21.4	21.8	20.2	21.4	19.9	98.0	98.0	98.0	74.0	5.4	3.5
2023-02-16	13:00:00	0.0	959.9	960.2	959.9	1940.2	23.5	21.3	23.7	21.5	22.1	21.0	98.0	87.0	87.0	85.0	5.9	3.5
2023-02-16	14:00:00	0.0	959.3	959.9	959.3	3026.3	26.5	21.9	26.5	23.5	22.2	21.0	89.0	73.0	76.0	39.0	6.1	2.9
2023-02-16	15:00:00	0.0	958.3	959.3	958.3	2927.5	27.6	21.2	28.1	26.1	22.5	20.8	78.0	67.0	68.0	63.0	6.8	4.0
2023-02-16	16:00:00	0.0	957.6	958.3	957.6	3401.6	27.8	21.4	29.4	27.5	22.7	20.9	70.0	63.0	68.0	55.0	7.4	3.5
2023-02-16	17:00:00	0.2	957.5	957.7	957.4	2023.0	24.6	21.7	28.8	24.6	22.1	20.4	84.0	62.0	84.0	7.0	8.5	3.8
2023-02-16	18:00:00	0.0	956.6	957.5	956.6	1867.9	26.1	21.4	26.2	24.6	21.8	21.0	84.0	74.0	75.0	357.0	8.6	4.1
2023-02-16	19:00:00	0.0	956.2	956.6	956.1	2120.0	24.3	21.0	26.5	24.3	22.0	20.7	81.0	74.0	81.0	6.0	7.9	4.3
2023-02-16	20:00:00	0.0	955.9	956.4	955.9	596.6	23.9	21.3	24.3	23.6	21.6	20.7	87.0	81.0	86.0	48.0	6.7	2.2
2023-02-16	21:00:00	0.0	955.9	956.2	955.9	1037.8	24.4	21.8	24.5	23.7	22.0	21.3	88.0	84.0	85.0	66.0	4.4	2.2
2023-02-16	22:00:00	0.4	955.3	955.9	955.3	193.7	23.3	21.4	24.4	23.3	21.8	21.3	89.0	85.0	89.0	47.0	3.9	1.8
2023-02-16	23:00:00	0.0	956.3	956.4	955.3	2.2	22.3	21.2	23.3	22.3	21.4	20.9	93.0	89.0	93.0	114.0	3.4	1.4
2023-02-17	00:00:00	0.0	956.4	956.5	956.2	2.2	22.1	21.2	22.3	22.0	21.3	21.0	95.0	93.0	95.0	86.0	3.4	2.4
2023-02-17	01:00:00	0.0	956.9	956.9	956.3	2.2	22.2	21.4	22.2	22.0	21.4	21.2	95.0	95.0	95.0	103.0	3.7	2.3
2023-02-17	02:00:00	0.0	957.2	957.7	956.9	2.2	22.1	21.3	22.3	22.1	21.4	21.2	95.0	94.0	95.0	77.0	4.8	2.7
2023-02-17	03:00:00	0.4	955.8	957.2	955.8	2.2	22.1	21.1	22.3	22.1	21.4	21.1	95.0	94.0	94.0	62.0	5.5	3.0
2023-02-17	04:00:00	0.0	955.2	955.8	954.8	2.2	22.0	21.1	22.1	22.0	21.2	21.1	95.0	94.0	95.0	84.0	5.5	2.0
2023-02-17	05:00:00	0.0	956.2	956.3	954.6	2.2	21.9	21.1	22.1	21.8	21.3	21.0	96.0	95.0	95.0	277.0	3.9	0.5
2023-02-17	06:00:00	0.0	956.4	956.4	956.1	2.2	21.8	21.2	22.1	21.8	21.3	21.0	96.0	95.0	96.0	235.0	1.1	0.1
2023-02-17	07:00:00	0.0	956.5	956.8	956.4	2.2	21.9	21.2	22.1	21.8	21.5	21.2	97.0	95.0	95.0	321.0	5.7	3.7
2023-02-17	08:00:00	0.0	957.6	957.6	956.4	2.2	21.2	20.3	21.9	21.2	21.1	20.3	95.0	94.0	94.0	269.0	7.6	4.7
2023-02-17	09:00:00	0.6	958.6	958.6	957.6	2.2	20.1	18.9	21.2	20.1	20.3	18.9	95.0	91.0	93.0	301.0	9.6	3.0
2023-02-17	10:00:00	6.0	959.3	959.3	958.4	4.3	19.1	18.5	20.1	19.1	18.8	18.5	96.0	92.0	96.0	299.0	4.6	2.0
2023-02-17	11:00:00	6.8	960.3	960.3	959.3	115.9	20.2	19.6	20.2	19.1	19.6	18.5	97.0	96.0	97.0	297.0	8.4	4.6
2023-02-17	12:00:00	4.4	961.2	961.2	960.3	268.7	20.1	19.6	20.2	19.9	19.7	19.3	97.0	96.0	97.0	260.0	9.9	2.9
2023-02-17	13:00:00	0.0	961.9	961.9	961.1	560.3	20.9	20.1	20.9	20.1	20.2	19.6	97.0	95.0	96.0	272.0	4.2	2.5
2023-02-17	14:00:00	0.0	962.3	962.4	961.9	777.7	21.8	20.7	21.8	20.8	20.8	20.0	96.0	94.0	94.0	257.0	4.4	2.9
2023-02-17	15:00:00	0.0	962.4	962.5	962.2	1763.0	23.1	20.5	23.1	21.8	21.3	20.2	94.0	85.0	85.0	247.0	5.2	1.7
2023-02-17	16:00:00	0.0	962.5	962.5	962.3	2220.8	23.5	20.3	24.8	23.1	21.2	19.6	86.0	75.0	82.0	218.0	5.5	2.2
2023-02-17	17:00:00	0.4	962.3	962.6	962.1	1536.5	24.5	19.4	25.3	22.8	20.8	18.4	88.0	67.0	73.0	194.0	7.4	4.3
2023-02-17	18:00:00	0.0	962.7	962.7	962.3	1941.2	24.4	17.9	25.3	24.3	19.4	17.6	73.0	65.0	67.0	198.0	9.2	3.9
2023-02-17	19:00:00	0.0	962.6	962.9	962.6	1409.3	25.2	17.8	25.4	24.0	18.8	17.6	71.0	63.0	64.0	181.0	7.3	3.7
2023-02-17	20:00:00	0.0	962.8	962.9	962.6	1713.6	24.1	17.7	26.2	24.1	19.2	17.3	68.0	62.0	67.0	221.0	7.3	4.5
2023-02-17	21:00:00	0.0	963.4	963.4	962.8	838.3	23.5	17.6	25.4	23.5	18.7	17.5	72.0	63.0	70.0	197.0	6.6	2.8
2023-02-17	22:00:00	0.0	963.9	963.9	963.4	190.2	23.1	17.7	23.5	23.1	18.1	17.4	72.0	69.0	72.0	182.0	5.3	2.7
2023-02-17	23:00:00	0.0	965.0	965.0	963.9	1.8	21.0	17.4	23.1	20.9	18.0	17.3	80.0	72.0	80.0	207.0	7.7	4.1
2023-02-18	00:00:00	0.0	966.4	966.4	965.0	1.8	20.0	17.1	21.0	19.9	17.5	17.1	84.0	80.0	84.0	196.0	6.6	4.1
2023-02-18	01:00:00	0.0	967.5	967.5	966.4	1.8	19.1	14.8	20.2	19.1	17.1	14.8	84.0	74.0	76.0	164.0	10.4	5.2
2023-02-18	02:00:00	0.0	968.2	968.2	967.5	1.8	17.9	12.7	19.1	17.9	14.9	12.7	77.0	70.0	72.0	166.0	9.4	5.4
2023-02-18	03:00:00	0.0	968.7	968.8	968.2	1.8	17.3	11.2	18.0	17.1	12.7	11.2	72.0	66.0	68.0	176.0	9.3	5.5
2023-02-18	04:00:00	0.0	969.2	969.2	968.6	1.8	16.1	9.4	17.4	16.0	11.2	9.3	68.0	62.0	65.0	170.0	10.0	4.2
2023-02-18	05:00:00	0.0	969.3	969.3	969.2	1.8	14.9	8.5	16.1	14.9	9.6	8.4	68.0	64.0	65.0	190.0	6.8	2.6
2023-02-18	06:00:00	0.0	969.4	969.4	969.2	1.8	13.9	7.3	15.1	13.8	8.5	7.2	66.0	62.0	65.0	178.0	6.1	3.4
2023-02-18	07:00:00	0.0	969.9	970.0	969.4	1.8	13.2	6.1	13.9	13.0	7.3	6.1	67.0	62.0	62.0	172.0	6.0	2.8
2023-02-18	08:00:00	0.0	970.5	970.5	969.9	1.8	11.6	7.2	13.3	11.5	7.2	5.8	75.0	62.0	75.0	290.0	6.4	0.6
2023-02-18	09:00:00	0.0	971.1	971.1	970.5	1.8	11.5	5.4	12.2	11.5	7.3	5.2	75.0	63.0	66.0	119.0	2.1	0.2
2023-02-18	10:00:00	0.0	971.8	971.8	971.1	106.8	12.0	5.5	12.0	11.2	5.5	4.6	67.0	62.0	64.0	143.0	4.4	2.2
2023-02-18	11:00:00	0.0	972.4	972.4	971.8	849.6	13.8	5.7	13.8	12.0	6.3	4.4	65.0	54.0	58.0	130.0	7.3	3.7
2023-02-18	12:00:00	0.0	972.9	972.9	972.4	1794.0	15.1	5.7	15.3	13.7	6.4	4.4	61.0	50.0	53.0	143.0	6.8	2.9
2023-02-18	13:00:00	0.0	973.2	973.2	972.9	2576.6	16.8	6.2	16.9	15.2	6.8	4.6	56.0	46.0	50.0	121.0	7.5	2.9
2023-02-18	14:00:00	0.0	973.2	973.3	973.1	3122.3	18.4	7.4	18.4	16.5	8.6	5.0	56.0	45.0	49.0	131.0	6.0	2.8
2023-02-18	15:00:00	0.0	972.7	973.2	972.7	3542.7	19.6	7.2	19.9	18.1	9.8	6.4	54.0	44.0	45.0	142.0	8.1	3.9
2023-02-18	16:00:00	0.0	972.3	972.7	972.3	3751.7	21.6	9.9	21.8	19.6	10.5	7.3	52.0	43.0	47.0	176.0	8.1	3.7
2023-02-18	17:00:00	0.0	971.3	972.3	971.3	3703.4	22.6	9.4	23.0	21.2	10.9	8.4	52.0	42.0	43.0	177.0	7.1	4.2
2023-02-18	18:00:00	0.0	970.7	971.3	970.7	3423.7	23.4	10.3	24.0	22.6	11.7	8.7	48.0	39.0	44.0	141.0	8.4	4.4
2023-02-18	19:00:00	0.0	970.2	970.8	970.2	2876.3	23.8	9.1	24.3	23.0	10.9	8.5	44.0	37.0	39.0	164.0	7.4	3.9
2023-02-18	20:00:00	0.0	969.6	970.2	969.6	2209.3	23.7	8.0	24.3	23.4	10.1	7.1	43.0	34.0	37.0	170.0	8.7	4.6
2023-02-18	21:00:00	0.0	969.3	969.6	969.3	1304.7	22.9	7.8	24.2	22.8	9.1	6.9	40.0	35.0	38.0	175.0	8.0	4.7
2023-02-18	22:00:00	0.0	969.5	969.5	969.3	389.0	19.7	9.9	22.9	19.7	9.9	7.7	53.0	38.0	53.0	158.0	8.0	2.7
2023-02-18	23:00:00	0.0	970.3	970.3	969.5	1.0	17.5	9.6	19.7	17.5	10.3	9.3	61.0	53.0	60.0	140.0	5.1	3.5
2023-02-19	00:00:00	0.0	971.1	971.1	970.3	1.0	17.2	8.0	17.9	17.2	9.6	7.6	60.0	51.0	55.0	146.0	6.5	3.7
2023-02-19	01:00:00	0.0	971.3	971.3	971.1	1.0	16.1	8.2	17.2	16.0	8.4	7.9	60.0	54.0	60.0	130.0	5.2	2.3
2023-02-19	02:00:00	0.0	971.3	971.4	971.2	1.0	15.2	8.3	16.2	14.9	8.8	8.2	67.0	59.0	64.0	134.0	3.2	1.6
2023-02-19	03:00:00	0.0	971.0	971.3	971.0	1.0	15.6	7.8	16.0	14.9	8.5	7.7	66.0	58.0	60.0	142.0	2.9	1.1
2023-02-19	04:00:00	0.0	970.1	971.0	970.1	1.0	14.5	7.8	15.6	13.8	8.3	7.8	69.0	59.0	64.0	153.0	2.6	1.6
2023-02-19	05:00:00	0.0	969.7	970.1	969.7	1.0	15.0	7.3	15.0	14.0	8.0	7.3	67.0	60.0	60.0	155.0	2.3	0.6
2023-02-19	06:00:00	0.0	969.7	969.8	969.6	1.0	12.5	9.2	15.1	12.2	9.2	7.4	82.0	60.0	81.0	46.0	1.7	1.0
2023-02-19	07:00:00	0.0	969.9	969.9	969.7	1.0	13.3	9.0	13.6	12.0	9.7	8.5	85.0	72.0	75.0	129.0	2.8	0.6
2023-02-19	08:00:00	0.0	969.8	969.9	969.7	1.0	12.2	9.4	13.5	12.2	9.6	8.5	83.0	72.0	83.0	112.0	2.6	2.1
2023-02-19	09:00:00	0.0	970.0	970.0	969.7	1.0	12.4	9.6	12.5	11.6	9.9	9.4	88.0	82.0	83.0	93.0	3.8	2.5
2023-02-19	10:00:00	0.0	970.4	970.4	970.0	97.5	15.3	12.4	15.3	12.1	12.4	9.6	86.0	83.0	83.0	91.0	6.9	5.5
2023-02-19	11:00:00	0.0	970.6	970.6	970.4	815.2	18.7	14.7	18.8	15.3	15.0	12.5	84.0	77.0	78.0	87.0	10.9	6.7
2023-02-19	12:00:00	0.0	970.8	970.8	970.4	1747.1	21.2	15.4	21.3	18.7	15.8	14.6	78.0	69.0	69.0	74.0	12.7	7.3
2023-02-19	13:00:00	0.0	971.5	971.5	970.8	2413.4	23.0	16.1	23.2	21.2	16.6	15.4	71.0	63.0	65.0	60.0	11.1	4.9
2023-02-19	14:00:00	0.0	972.0	972.0	971.5	3005.1	25.0	17.3	25.2	23.0	17.4	15.7	67.0	59.0	62.0	75.0	8.7	3.4
2023-02-19	15:00:00	0.0	971.2	972.0	971.2	3250.3	25.8	17.1	26.2	23.5	18.2	16.0	65.0	57.0	58.0	87.0	7.6	4.5
2023-02-19	16:00:00	0.0	970.8	971.3	970.7	3528.9	27.3	18.1	27.4	25.2	18.3	16.7	61.0	55.0	57.0	87.0	8.2	5.1
2023-02-19	17:00:00	0.0	970.2	970.8	970.2	2572.7	27.4	17.8	27.7	26.8	17.9	16.9	57.0	53.0	56.0	52.0	7.1	3.1
2023-02-19	18:00:00	0.0	969.6	970.3	969.6	2169.3	27.1	17.6	28.4	26.8	18.8	16.9	58.0	53.0	56.0	60.0	5.8	3.3
2023-02-19	19:00:00	0.0	969.5	969.6	969.4	860.7	25.3	17.2	27.1	25.3	18.5	17.0	62.0	56.0	61.0	58.0	8.5	5.4
2023-02-19	20:00:00	0.0	969.6	969.7	969.5	917.3	23.3	16.7	25.3	23.3	17.8	16.6	67.0	61.0	67.0	43.0	8.5	4.7
2023-02-19	21:00:00	0.0	969.7	969.8	969.6	414.9	20.7	18.0	23.4	20.7	18.1	16.9	85.0	67.0	85.0	64.0	9.7	6.4
2023-02-19	22:00:00	0.0	969.6	969.8	969.5	102.8	20.3	18.0	20.7	20.3	18.2	17.9	87.0	84.0	87.0	77.0	9.7	4.9
2023-02-19	23:00:00	0.0	969.9	969.9	969.5	102.8	19.8	18.1	20.3	19.7	18.1	17.9	91.0	87.0	90.0	90.0	8.4	5.5
2023-02-20	00:00:00	0.0	970.3	970.4	969.8	102.8	19.6	17.5	19.8	19.6	18.0	17.5	90.0	87.0	88.0	86.0	8.6	5.9
2023-02-20	01:00:00	0.0	970.3	970.5	970.3	102.8	19.5	17.1	19.6	19.3	17.5	17.1	89.0	86.0	86.0	88.0	9.7	6.9
2023-02-20	02:00:00	0.0	970.1	970.5	970.1	102.8	19.2	16.8	19.5	19.2	17.1	16.8	87.0	85.0	86.0	87.0	9.8	7.4
2023-02-20	03:00:00	0.0	969.9	970.2	969.9	102.8	19.0	16.7	19.2	18.9	16.8	16.7	87.0	86.0	87.0	95.0	10.5	5.4
2023-02-20	04:00:00	0.0	969.6	969.9	969.6	102.8	19.0	16.4	19.1	18.9	16.7	16.4	87.0	85.0	85.0	98.0	7.4	3.2
2023-02-20	05:00:00	0.0	969.4	969.7	969.4	102.8	19.1	16.1	19.3	19.0	16.4	16.1	85.0	82.0	83.0	91.0	6.4	4.0
2023-02-20	06:00:00	0.0	968.5	969.4	968.5	102.8	19.3	15.9	19.3	18.9	16.1	15.8	84.0	81.0	81.0	90.0	7.5	5.3
2023-02-20	07:00:00	0.0	968.2	968.6	968.0	102.8	18.8	15.9	19.3	18.7	15.9	15.9	84.0	81.0	83.0	91.0	7.1	4.9
2023-02-20	08:00:00	0.0	968.1	968.5	968.1	102.8	18.7	15.8	19.0	18.6	15.9	15.8	84.0	82.0	84.0	92.0	7.1	4.6
2023-02-20	09:00:00	0.0	968.6	968.6	968.1	102.8	18.8	15.9	18.9	18.6	16.0	15.8	84.0	83.0	83.0	98.0	6.5	2.1
2023-02-20	10:00:00	0.0	968.9	968.9	968.5	23.5	19.3	16.1	19.3	18.6	16.2	15.9	85.0	82.0	82.0	117.0	4.4	2.4
2023-02-20	11:00:00	0.0	969.3	969.3	968.9	210.0	19.9	16.6	19.9	19.3	16.7	16.1	83.0	81.0	81.0	111.0	4.7	2.6
2023-02-20	12:00:00	3.6	970.9	970.9	969.3	68.3	18.2	17.1	20.1	18.2	17.2	16.5	93.0	80.0	93.0	283.0	4.6	3.4
2023-02-20	13:00:00	10.8	971.0	971.3	970.9	56.6	17.8	17.2	18.2	17.6	17.2	17.0	97.0	93.0	97.0	121.0	4.4	1.4
2023-02-20	14:00:00	6.0	971.2	971.2	970.9	160.3	18.1	17.6	18.1	17.7	17.6	17.2	97.0	97.0	97.0	148.0	4.0	2.3
2023-02-20	15:00:00	3.6	970.8	971.2	970.8	234.9	18.4	17.8	18.5	18.1	17.8	17.6	97.0	96.0	96.0	106.0	3.5	2.1
2023-02-20	16:00:00	1.8	970.1	970.8	970.1	306.6	18.8	18.1	18.8	18.4	18.1	17.7	96.0	96.0	96.0	111.0	3.4	1.7
2023-02-20	17:00:00	1.6	969.6	970.3	969.6	244.3	18.6	18.0	18.9	18.6	18.3	18.0	96.0	96.0	96.0	89.0	3.7	2.5
2023-02-20	18:00:00	2.4	968.4	969.6	968.3	243.0	18.7	18.1	18.7	18.5	18.1	17.9	97.0	96.0	96.0	94.0	6.1	2.9
2023-02-20	19:00:00	0.4	967.4	968.8	967.3	368.2	19.0	18.1	19.1	18.7	18.4	18.0	96.0	95.0	95.0	83.0	8.9	5.6
2023-02-20	20:00:00	0.0	968.1	968.1	967.3	366.1	19.3	17.6	19.3	19.0	18.0	17.5	95.0	90.0	90.0	6.0	8.9	0.7
2023-02-20	21:00:00	0.0	967.8	968.1	967.3	273.2	18.7	17.1	19.3	18.7	17.7	16.7	90.0	87.0	90.0	62.0	5.9	2.4
2023-02-20	22:00:00	0.0	967.9	967.9	967.6	146.2	18.4	16.9	18.7	18.4	17.2	16.9	92.0	90.0	91.0	146.0	3.9	1.4
2023-02-20	23:00:00	0.0	968.1	968.2	967.7	2.0	17.4	16.5	18.4	17.4	16.9	16.5	95.0	91.0	95.0	55.0	2.0	0.3
2023-02-21	00:00:00	0.0	967.9	968.3	967.9	2.0	17.0	16.2	17.5	17.0	16.7	16.2	95.0	95.0	95.0	105.0	1.5	1.1
2023-02-21	01:00:00	0.0	968.0	968.1	967.8	2.0	17.3	16.4	17.3	16.7	16.5	16.0	96.0	94.0	94.0	171.0	2.2	1.2
2023-02-21	02:00:00	0.0	967.9	968.2	967.9	2.0	16.6	15.7	17.9	16.6	16.5	15.4	94.0	89.0	94.0	124.0	2.2	1.4
2023-02-21	03:00:00	0.0	967.8	968.0	967.7	2.0	16.7	15.7	16.9	16.4	15.9	15.5	95.0	93.0	93.0	147.0	2.5	1.7
2023-02-21	04:00:00	0.0	967.3	967.8	967.3	2.0	16.2	15.2	16.9	16.0	15.6	14.9	94.0	91.0	94.0	135.0	3.1	2.4
2023-02-21	05:00:00	0.0	967.2	967.3	967.0	2.0	15.7	15.0	16.4	15.5	15.3	14.6	96.0	93.0	96.0	128.0	2.9	1.3
2023-02-21	06:00:00	0.0	967.2	967.3	967.1	2.0	15.5	14.9	15.9	15.3	15.2	14.7	97.0	95.0	97.0	118.0	1.8	0.5
2023-02-21	07:00:00	0.0	967.2	967.3	967.1	2.0	14.7	14.3	15.7	14.6	15.2	14.1	97.0	96.0	97.0	115.0	2.3	1.7
2023-02-21	08:00:00	0.0	967.5	967.5	967.2	2.0	14.7	14.3	14.9	14.7	14.5	14.3	98.0	97.0	98.0	93.0	2.7	2.2
2023-02-21	09:00:00	0.2	967.8	967.9	967.5	2.0	14.7	14.3	14.8	14.4	14.4	14.0	98.0	98.0	98.0	111.0	2.9	2.3
2023-02-21	10:00:00	0.0	968.2	968.2	967.8	65.2	16.5	15.7	16.5	14.7	15.7	14.4	98.0	95.0	95.0	96.0	3.1	2.3
2023-02-21	11:00:00	0.0	968.6	968.7	968.2	758.5	18.5	17.0	18.5	16.5	17.1	15.7	95.0	90.0	91.0	96.0	4.5	3.2
2023-02-21	12:00:00	0.0	969.1	969.1	968.5	1678.9	20.3	18.0	20.3	18.3	18.1	16.5	91.0	84.0	87.0	88.0	5.3	2.1
2023-02-21	13:00:00	0.0	969.5	969.6	969.1	2321.6	22.0	18.2	22.3	20.1	19.1	17.4	87.0	78.0	79.0	74.0	3.8	1.7
2023-02-21	14:00:00	0.0	969.6	969.7	969.5	3062.6	23.3	18.3	24.1	21.9	19.7	17.7	82.0	72.0	73.0	324.0	3.3	1.4
2023-02-21	15:00:00	0.0	969.1	969.6	969.1	3098.9	25.3	19.1	25.7	23.3	20.2	18.3	77.0	67.0	69.0	337.0	3.5	1.6
2023-02-21	16:00:00	0.0	968.4	969.1	968.4	3332.2	26.9	19.8	26.9	24.8	19.9	18.4	71.0	63.0	65.0	250.0	4.1	2.2
2023-02-21	17:00:00	0.0	967.8	968.4	967.7	3298.3	27.3	18.8	27.9	25.6	20.3	18.3	67.0	59.0	60.0	209.0	6.9	2.4
2023-02-21	18:00:00	0.0	967.1	967.8	967.1	3147.4	27.8	19.3	28.1	26.5	19.9	17.6	65.0	53.0	60.0	243.0	6.2	2.3
2023-02-21	19:00:00	0.0	966.8	967.1	966.8	2808.2	28.1	16.9	28.6	26.8	19.5	16.6	61.0	50.0	51.0	196.0	5.0	1.5
2023-02-21	20:00:00	0.0	966.4	966.8	966.4	2010.9	28.4	17.3	28.8	27.8	18.4	16.7	54.0	49.0	51.0	217.0	4.3	1.8
2023-02-21	21:00:00	0.0	966.0	966.4	966.0	1202.8	27.8	18.0	28.8	27.8	18.2	16.7	55.0	50.0	55.0	140.0	3.3	1.3
2023-02-21	22:00:00	0.0	966.4	966.4	966.0	253.2	26.2	18.5	27.8	26.2	18.5	17.2	63.0	53.0	63.0	111.0	1.9	0.3
2023-02-21	23:00:00	0.0	967.0	967.0	966.4	253.2	24.7	18.6	26.1	24.2	18.9	18.0	71.0	62.0	69.0	137.0	1.7	1.2
2023-02-22	00:00:00	0.0	967.4	967.4	967.0	253.2	21.7	18.7	24.8	21.6	18.9	18.4	83.0	68.0	83.0	126.0	2.3	1.5
2023-02-22	01:00:00	0.0	968.2	968.2	967.4	253.2	21.9	18.2	22.6	21.2	18.8	17.8	83.0	77.0	79.0	137.0	3.8	1.8
2023-02-22	02:00:00	0.0	968.3	968.5	968.2	253.2	20.2	17.6	22.1	20.2	18.2	17.6	86.0	77.0	85.0	123.0	3.4	2.5
2023-02-22	03:00:00	0.0	968.2	968.3	968.1	253.2	19.6	17.9	20.4	19.5	18.2	17.6	90.0	85.0	90.0	107.0	3.4	1.8
2023-02-22	04:00:00	0.0	968.0	968.2	968.0	253.2	19.1	17.5	19.8	19.1	18.0	17.5	91.0	89.0	91.0	108.0	3.5	2.2
2023-02-22	05:00:00	0.0	967.9	968.0	967.8	253.2	19.4	17.8	19.6	18.9	18.1	17.4	92.0	90.0	91.0	119.0	3.2	2.6
2023-02-22	06:00:00	0.0	968.0	968.0	967.7	253.2	18.9	17.7	19.5	18.7	17.8	17.4	93.0	90.0	93.0	104.0	3.6	2.2
2023-02-22	07:00:00	0.0	968.6	968.6	968.0	253.2	19.3	17.7	19.7	18.9	18.1	17.6	93.0	90.0	91.0	97.0	2.9	1.7
2023-02-22	08:00:00	0.0	968.6	968.7	968.5	253.2	18.9	17.5	19.5	18.3	18.0	17.1	93.0	90.0	92.0	91.0	3.5	2.6
2023-02-22	09:00:00	0.0	969.1	969.1	968.6	253.2	18.7	17.6	19.1	18.5	17.7	17.3	94.0	92.0	94.0	93.0	3.9	2.4
2023-02-22	10:00:00	0.0	969.9	969.9	969.1	80.1	19.8	18.4	19.8	18.5	18.4	17.4	94.0	91.0	92.0	103.0	3.3	2.5
2023-02-22	11:00:00	0.0	970.6	970.6	969.9	753.2	22.0	19.4	22.0	19.8	19.5	18.5	92.0	85.0	85.0	79.0	4.8	2.6
2023-02-22	12:00:00	0.0	970.7	970.8	970.5	1690.7	24.0	20.7	24.0	21.9	20.7	19.2	86.0	80.0	82.0	91.0	4.9	3.2
2023-02-22	13:00:00	0.0	970.9	970.9	970.6	2107.4	24.5	20.2	25.5	23.6	20.9	19.6	82.0	73.0	77.0	33.0	4.9	2.6
2023-02-22	14:00:00	0.0	970.8	971.0	970.8	1626.3	25.6	20.8	25.6	24.3	21.2	19.9	78.0	73.0	75.0	19.0	4.8	2.0
2023-02-22	15:00:00	0.0	970.0	970.8	970.0	2235.3	26.8	21.3	27.0	25.5	22.0	20.5	76.0	70.0	72.0	82.0	4.3	2.2
2023-02-22	16:00:00	0.0	969.4	970.0	969.4	2855.4	27.5	20.9	28.9	26.8	22.6	20.5	73.0	64.0	67.0	340.0	4.6	2.4
2023-02-22	17:00:00	0.0	968.7	969.5	968.7	2855.9	29.8	22.4	29.8	27.4	22.4	20.5	70.0	61.0	65.0	331.0	4.8	1.9
2023-02-22	18:00:00	0.0	967.6	968.6	967.6	2479.0	30.2	21.1	30.2	27.9	21.9	20.2	69.0	57.0	58.0	289.0	5.6	2.8
2023-02-22	19:00:00	0.0	966.7	967.6	966.6	2888.6	30.4	19.7	31.0	29.4	21.2	17.8	59.0	47.0	53.0	273.0	5.9	3.4
2023-02-22	20:00:00	0.0	967.6	967.6	966.6	1695.3	30.0	19.4	30.7	29.5	20.4	18.9	56.0	51.0	53.0	90.0	5.4	0.9
2023-02-22	21:00:00	0.0	967.6	968.1	967.6	755.7	24.4	19.9	30.3	23.9	20.4	18.4	76.0	52.0	76.0	44.0	11.1	3.2
2023-02-22	22:00:00	0.0	967.7	968.2	967.5	306.8	22.9	20.3	24.4	22.8	20.3	19.9	85.0	76.0	85.0	68.0	8.4	3.1
2023-02-22	23:00:00	0.0	967.6	967.7	967.2	306.8	22.0	19.8	22.9	22.0	20.3	19.8	88.0	85.0	88.0	93.0	5.9	4.3
2023-02-23	00:00:00	0.0	968.3	968.3	967.2	306.8	21.7	19.2	22.1	21.7	19.8	19.1	88.0	84.0	85.0	84.0	6.5	2.7
2023-02-23	01:00:00	0.0	969.7	969.8	968.3	306.8	21.8	19.2	22.0	21.4	19.3	19.0	87.0	83.0	85.0	62.0	5.9	3.9
2023-02-23	02:00:00	0.2	969.5	969.8	969.4	306.8	20.9	19.7	21.8	20.9	19.7	19.2	93.0	85.0	93.0	81.0	5.8	2.6
2023-02-23	03:00:00	0.0	969.1	969.5	969.1	306.8	21.0	19.9	21.6	20.8	20.2	19.6	94.0	90.0	93.0	133.0	6.8	2.4
2023-02-23	04:00:00	0.0	969.0	969.3	968.7	306.8	20.9	20.0	21.1	20.8	20.0	19.8	94.0	93.0	94.0	113.0	4.1	1.6
2023-02-23	05:00:00	0.0	968.8	969.2	968.8	306.8	20.7	19.8	21.1	20.6	20.2	19.7	95.0	94.0	95.0	105.0	3.7	2.5
2023-02-23	06:00:00	0.0	968.1	968.8	968.1	306.8	20.4	19.6	20.7	20.3	19.9	19.5	96.0	95.0	95.0	93.0	4.6	3.7
2023-02-23	07:00:00	0.0	967.5	968.1	967.5	306.8	20.8	19.7	20.8	20.4	19.8	19.5	95.0	94.0	94.0	89.0	6.4	4.8
2023-02-23	08:00:00	0.0	967.2	967.7	967.2	306.8	20.5	19.5	20.8	20.5	19.7	19.5	94.0	93.0	94.0	100.0	6.4	3.2
2023-02-23	09:00:00	0.0	967.8	967.8	967.2	306.8	20.4	19.5	20.5	20.2	19.6	19.3	95.0	94.0	95.0	109.0	4.2	3.1
2023-02-23	10:00:00	0.0	968.5	968.6	967.6	78.1	21.6	20.2	21.6	20.3	20.2	19.4	95.0	91.0	91.0	91.0	4.8	2.9
2023-02-23	11:00:00	0.0	969.5	969.5	968.5	803.4	23.5	21.1	23.5	21.6	21.1	20.1	91.0	86.0	86.0	83.0	5.4	3.4
2023-02-23	12:00:00	0.0	970.2	970.2	969.5	1539.3	25.2	21.6	25.2	23.5	21.7	20.8	86.0	80.0	81.0	60.0	6.3	2.8
2023-02-23	13:00:00	0.0	970.8	970.8	970.2	2380.0	26.6	21.7	26.8	25.1	21.9	20.8	80.0	72.0	74.0	15.0	5.9	2.1
2023-02-23	14:00:00	0.2	970.5	970.9	970.5	2337.0	27.4	21.9	27.7	26.1	22.3	21.0	76.0	70.0	72.0	342.0	5.3	3.1
2023-02-23	15:00:00	0.0	969.9	970.5	969.9	3134.6	28.7	21.8	29.8	27.0	23.1	21.0	73.0	63.0	66.0	324.0	6.5	3.5
2023-02-23	16:00:00	0.0	968.0	969.9	968.0	2007.8	29.1	21.7	29.7	28.1	22.4	21.0	68.0	62.0	64.0	322.0	6.5	2.0
2023-02-23	17:00:00	0.0	966.5	968.0	966.5	2979.2	31.0	21.0	31.1	28.9	22.3	20.1	65.0	54.0	55.0	354.0	4.4	1.9
2023-02-23	18:00:00	0.0	965.6	966.5	965.6	2235.2	30.4	20.7	31.6	29.9	21.4	19.6	59.0	52.0	56.0	357.0	5.5	2.0
2023-02-23	19:00:00	0.0	966.0	966.0	965.3	843.0	23.5	20.2	31.0	23.5	21.4	19.8	82.0	54.0	82.0	341.0	15.0	7.6
2023-02-23	20:00:00	20.0	967.8	968.1	966.0	22.5	20.8	20.2	23.5	20.8	20.6	20.0	97.0	82.0	96.0	36.0	14.6	2.6
2023-02-23	21:00:00	2.0	968.3	968.4	967.8	13.0	20.8	20.0	21.1	20.7	20.2	19.8	96.0	93.0	95.0	96.0	6.1	3.8
2023-02-23	22:00:00	0.4	967.8	968.5	967.8	12.4	21.0	20.1	21.1	20.8	20.2	20.0	95.0	95.0	95.0	97.0	5.7	3.4
2023-02-23	23:00:00	5.0	968.8	968.8	967.8	12.4	20.8	20.1	21.1	20.8	20.3	20.1	96.0	95.0	96.0	213.0	5.0	3.4
2023-02-24	00:00:00	14.8	968.6	969.1	968.3	12.4	20.4	20.0	20.8	20.4	20.2	20.0	97.0	96.0	97.0	121.0	4.8	2.2
2023-02-24	01:00:00	0.4	969.2	969.4	968.6	12.4	20.4	20.0	20.5	20.4	20.0	19.9	97.0	97.0	97.0	47.0	3.5	1.1
2023-02-24	02:00:00	0.4	968.3	969.2	968.1	12.4	20.4	19.9	20.5	20.4	20.0	19.9	97.0	97.0	97.0	73.0	9.2	5.3
2023-02-24	03:00:00	1.0	967.3	968.3	967.2	12.4	20.2	19.5	20.5	20.2	19.9	19.5	97.0	96.0	96.0	64.0	10.4	6.3
2023-02-24	04:00:00	0.4	965.9	967.4	965.9	12.4	20.0	19.1	20.2	20.0	19.5	19.1	96.0	95.0	95.0	73.0	10.4	5.5
2023-02-24	05:00:00	0.0	965.4	965.9	965.3	12.4	19.9	18.9	20.0	19.8	19.1	18.9	95.0	94.0	94.0	68.0	9.9	5.7
2023-02-24	06:00:00	0.0	964.8	965.6	964.8	12.4	19.7	18.9	19.9	19.7	18.9	18.8	95.0	94.0	95.0	61.0	9.9	3.1
2023-02-24	07:00:00	0.0	964.7	964.9	964.5	12.4	19.2	18.5	19.8	19.2	18.9	18.5	96.0	95.0	96.0	78.0	5.3	1.3
2023-02-24	08:00:00	0.0	965.2	965.2	964.7	12.4	19.2	18.6	19.3	19.1	18.7	18.5	96.0	96.0	96.0	271.0	2.0	0.2
2023-02-24	09:00:00	0.0	966.1	966.1	965.2	12.4	19.4	18.9	19.5	19.2	18.9	18.6	97.0	96.0	97.0	229.0	2.1	1.5
2023-02-24	10:00:00	0.0	966.9	966.9	966.1	21.7	19.6	19.0	19.6	19.4	19.0	18.8	97.0	97.0	97.0	96.0	2.1	0.2
2023-02-24	11:00:00	0.0	967.2	967.2	966.9	106.6	20.0	19.4	20.0	19.6	19.5	19.1	97.0	96.0	96.0	124.0	1.7	1.2
2023-02-24	12:00:00	0.0	967.6	967.6	967.2	269.3	20.7	19.7	20.7	20.0	19.7	19.4	96.0	94.0	94.0	69.0	1.8	1.0
2023-02-24	13:00:00	0.0	967.5	967.6	967.3	807.0	21.9	19.6	22.3	20.5	20.4	19.5	94.0	87.0	87.0	190.0	1.7	0.3
2023-02-24	14:00:00	0.0	967.4	967.5	967.3	1188.8	22.6	19.4	22.7	21.9	20.1	18.7	88.0	81.0	83.0	354.0	4.2	2.1
2023-02-24	15:00:00	0.0	967.0	967.4	967.0	1366.6	22.8	20.2	23.2	21.2	21.0	19.2	90.0	83.0	85.0	2.0	4.3	1.8
2023-02-24	16:00:00	0.0	966.6	967.0	966.6	1028.7	22.1	20.1	22.9	22.0	20.4	19.5	89.0	83.0	89.0	348.0	4.8	2.5
2023-02-24	17:00:00	0.2	965.9	966.6	965.9	1982.6	24.0	20.6	24.2	22.1	21.3	20.0	90.0	79.0	82.0	327.0	4.5	2.0
2023-02-24	18:00:00	0.0	965.0	965.9	965.0	1789.6	25.1	20.7	25.2	23.8	21.2	20.2	82.0	76.0	77.0	337.0	4.6	2.3
2023-02-24	19:00:00	0.0	964.3	965.1	964.3	1693.1	25.3	20.8	26.5	24.9	21.7	19.9	78.0	72.0	76.0	330.0	5.1	1.8
2023-02-24	20:00:00	1.4	964.3	964.5	964.3	388.5	22.8	21.2	25.3	22.3	21.2	20.1	91.0	75.0	91.0	250.0	5.7	3.1
2023-02-24	21:00:00	0.0	963.6	964.3	963.6	1022.2	24.8	21.3	25.1	22.8	22.5	21.1	91.0	79.0	81.0	295.0	5.5	1.6
2023-02-24	22:00:00	0.0	963.4	963.6	963.3	267.9	23.6	21.7	24.8	23.6	21.9	21.0	89.0	80.0	89.0	90.0	2.5	0.3
2023-02-24	23:00:00	0.0	963.7	963.7	963.4	267.9	22.9	20.9	23.6	22.8	21.7	20.9	91.0	87.0	88.0	135.0	1.1	0.0
2023-02-25	00:00:00	0.0	964.4	964.4	963.7	267.9	21.4	20.1	22.9	21.4	20.8	20.1	94.0	88.0	92.0	122.0	1.9	1.6
2023-02-25	01:00:00	0.0	964.8	964.8	964.4	267.9	21.2	20.4	21.4	20.9	20.5	19.9	96.0	92.0	95.0	108.0	2.3	1.5
2023-02-25	02:00:00	0.0	964.8	964.9	964.7	267.9	20.4	19.9	21.3	20.3	20.5	19.7	96.0	95.0	96.0	106.0	2.5	2.0
2023-02-25	03:00:00	0.0	965.0	965.2	964.7	267.9	20.3	19.7	20.9	20.1	20.4	19.5	97.0	96.0	96.0	87.0	2.7	1.8
2023-02-25	04:00:00	0.0	964.5	965.0	964.5	267.9	20.4	19.9	20.8	20.1	20.3	19.5	97.0	96.0	97.0	108.0	2.7	1.9
2023-02-25	05:00:00	0.0	964.3	964.6	964.2	267.9	20.6	20.0	20.9	20.3	20.3	19.8	97.0	97.0	97.0	102.0	2.6	1.8
2023-02-25	06:00:00	0.0	964.2	964.4	964.1	267.9	20.3	19.8	20.7	20.3	20.3	19.8	97.0	97.0	97.0	69.0	2.4	1.6
2023-02-25	07:00:00	0.0	964.1	964.4	964.0	267.9	20.8	20.3	20.8	20.3	20.3	19.9	97.0	97.0	97.0	57.0	3.2	1.9
2023-02-25	08:00:00	0.2	964.4	964.4	964.1	267.9	20.8	20.1	21.0	20.8	20.5	20.1	97.0	96.0	96.0	52.0	3.2	1.0
2023-02-25	09:00:00	0.0	964.8	964.9	964.4	267.9	20.2	19.5	20.8	20.2	20.1	19.5	96.0	96.0	96.0	79.0	2.3	0.6
2023-02-25	10:00:00	0.0	965.9	965.9	964.8	43.8	20.6	20.0	20.6	20.0	20.0	19.4	97.0	96.0	96.0	92.0	1.5	0.6
2023-02-25	11:00:00	0.0	966.6	966.6	965.9	466.0	21.6	20.5	21.6	20.6	20.7	20.0	96.0	93.0	94.0	340.0	3.8	2.0
2023-02-25	12:00:00	0.0	966.7	966.7	966.5	1172.3	22.7	20.8	23.0	21.6	21.4	20.3	94.0	88.0	89.0	338.0	5.9	2.9
2023-02-25	13:00:00	0.0	966.9	966.9	966.6	1530.5	24.0	20.7	24.0	22.6	21.2	20.3	90.0	81.0	82.0	340.0	7.9	3.7
2023-02-25	14:00:00	0.0	966.8	966.9	966.8	2567.1	26.2	20.8	26.6	24.0	21.8	20.6	83.0	72.0	72.0	338.0	6.0	3.1
2023-02-25	15:00:00	0.0	966.3	966.7	966.2	2236.0	27.5	21.2	27.6	25.5	21.7	20.1	77.0	66.0	69.0	290.0	6.9	3.8
2023-02-25	16:00:00	0.0	965.9	966.3	965.9	2451.3	28.5	20.4	28.7	26.6	21.5	20.2	70.0	60.0	62.0	284.0	7.9	5.0
2023-02-25	17:00:00	0.0	965.3	965.9	965.3	3593.5	29.7	19.7	29.8	27.7	21.2	19.0	65.0	55.0	55.0	286.0	8.4	4.7
2023-02-25	18:00:00	0.0	964.6	965.3	964.6	3066.1	29.3	18.4	30.1	28.0	20.9	18.4	62.0	51.0	52.0	258.0	7.6	4.1
2023-02-25	19:00:00	0.0	963.9	964.6	963.8	2703.1	30.1	18.1	30.6	29.0	19.9	17.5	56.0	47.0	49.0	295.0	6.2	1.9
2023-02-25	20:00:00	0.0	963.3	963.9	963.3	2175.3	29.5	19.6	30.2	28.9	20.0	18.2	56.0	49.0	56.0	16.0	4.8	2.3
2023-02-25	21:00:00	0.0	963.4	963.5	963.3	1012.8	28.4	19.8	29.5	28.3	20.1	19.1	61.0	55.0	60.0	355.0	4.5	0.8
2023-02-25	22:00:00	0.0	963.5	963.5	963.3	259.9	26.4	20.5	28.6	26.4	20.6	19.4	71.0	58.0	70.0	116.0	1.7	0.9
2023-02-25	23:00:00	0.0	964.1	964.1	963.5	259.9	25.0	20.5	26.5	24.0	20.8	19.9	81.0	68.0	76.0	71.0	1.7	1.1
2023-02-26	00:00:00	0.0	964.5	964.5	964.0	259.9	24.3	20.1	25.0	23.9	20.4	19.9	79.0	75.0	77.0	62.0	1.9	1.2
2023-02-26	01:00:00	0.0	965.5	965.5	964.5	259.9	23.2	19.7	24.4	22.6	20.3	19.4	84.0	77.0	81.0	118.0	3.0	1.8
2023-02-26	02:00:00	0.0	966.2	966.2	965.6	259.9	22.4	19.5	23.4	22.3	19.7	19.3	84.0	79.0	83.0	89.0	3.5	2.2
2023-02-26	03:00:00	0.0	966.6	966.6	966.1	259.9	22.4	19.8	22.5	21.8	19.8	19.4	86.0	83.0	85.0	96.0	3.7	2.7
2023-02-26	04:00:00	0.0	966.2	966.7	966.2	259.9	22.1	19.8	22.6	22.0	20.0	19.7	87.0	84.0	87.0	97.0	3.6	2.5
2023-02-26	05:00:00	0.0	965.8	966.2	965.7	259.9	22.5	20.0	22.7	22.0	20.1	19.8	87.0	85.0	86.0	109.0	3.5	2.2
2023-02-26	06:00:00	0.0	965.7	965.8	965.6	259.9	22.5	20.2	22.7	22.3	20.2	20.0	88.0	85.0	87.0	127.0	2.7	1.0
2023-02-26	07:00:00	0.0	965.6	965.8	965.6	259.9	22.4	20.2	22.9	22.0	20.4	20.0	90.0	84.0	87.0	74.0	1.9	1.5
2023-02-26	08:00:00	1.6	963.8	966.3	963.8	259.9	21.1	20.3	22.4	21.1	20.4	20.1	95.0	87.0	95.0	43.0	9.3	4.6
2023-02-26	09:00:00	0.6	960.5	963.8	957.8	259.9	23.5	17.8	24.0	21.1	21.2	17.1	95.0	65.0	70.0	26.0	19.0	4.7
2023-02-26	10:00:00	0.0	963.4	963.4	960.5	10.4	22.5	18.3	24.1	22.5	18.4	17.7	77.0	68.0	77.0	203.0	11.9	2.2
2023-02-26	11:00:00	0.0	966.5	966.5	963.4	310.2	23.2	19.2	23.2	22.2	19.2	18.3	80.0	76.0	78.0	198.0	6.4	3.2
2023-02-26	12:00:00	0.0	968.4	968.4	966.4	1103.6	24.3	20.1	24.8	23.2	20.2	19.1	78.0	71.0	77.0	238.0	4.9	2.7
2023-02-26	13:00:00	0.0	969.5	969.6	968.4	783.2	24.1	20.2	24.7	24.1	21.2	20.1	82.0	77.0	79.0	196.0	5.6	3.4
2023-02-26	14:00:00	2.0	970.1	970.1	969.5	704.8	22.2	20.1	24.4	21.3	20.8	19.4	90.0	78.0	88.0	182.0	7.7	4.7
2023-02-26	15:00:00	2.6	970.2	971.1	970.1	627.5	20.3	19.3	22.7	19.6	21.1	18.3	94.0	87.0	94.0	236.0	13.8	3.5
2023-02-26	16:00:00	0.0	969.9	970.3	969.9	2166.1	23.3	19.2	23.5	20.2	20.4	19.0	94.0	77.0	77.0	246.0	7.4	5.1
2023-02-26	17:00:00	0.0	969.9	970.0	969.7	2406.7	24.3	19.3	25.2	23.1	20.0	18.6	80.0	71.0	74.0	246.0	9.0	4.2
2023-02-26	18:00:00	0.2	969.1	969.9	969.1	2788.7	25.6	19.2	26.0	24.3	19.8	18.6	74.0	65.0	68.0	261.0	9.0	3.6
2023-02-26	19:00:00	0.0	968.7	969.1	968.7	1996.2	25.5	19.9	26.2	24.6	20.6	19.0	74.0	66.0	71.0	261.0	6.1	2.9
2023-02-26	20:00:00	0.0	968.0	968.8	968.0	1653.5	25.8	19.3	26.3	25.2	20.5	18.9	73.0	66.0	67.0	234.0	6.5	2.6
2023-02-26	21:00:00	0.0	967.8	968.1	967.7	933.9	25.0	19.0	26.1	25.0	19.6	18.8	70.0	65.0	69.0	290.0	4.8	2.9
2023-02-26	22:00:00	0.0	968.0	968.0	967.7	194.0	23.3	19.7	25.0	23.1	19.7	18.9	81.0	69.0	80.0	292.0	4.2	1.3
2023-02-26	23:00:00	0.0	968.6	968.6	968.0	194.0	22.4	19.6	23.3	22.3	19.9	19.3	84.0	80.0	84.0	284.0	1.9	1.4
2023-02-27	00:00:00	0.0	969.7	969.7	968.6	194.0	22.1	19.7	22.9	22.1	19.9	19.5	87.0	81.0	87.0	316.0	1.8	0.1
2023-02-27	01:00:00	0.0	970.8	970.8	969.7	194.0	21.2	19.5	22.1	21.2	19.9	19.5	90.0	86.0	90.0	113.0	1.3	0.9
2023-02-27	02:00:00	0.0	971.6	971.6	970.8	194.0	21.2	19.7	21.2	20.8	19.8	19.5	92.0	90.0	91.0	137.0	2.0	1.4
2023-02-27	03:00:00	0.0	971.8	972.0	971.6	194.0	20.5	19.2	21.4	20.5	19.8	19.2	93.0	90.0	92.0	125.0	2.2	1.9
2023-02-27	04:00:00	0.0	971.1	971.8	971.1	194.0	19.8	18.7	20.8	19.8	19.5	18.5	94.0	91.0	93.0	108.0	2.3	2.0
2023-02-27	05:00:00	0.0	970.7	971.3	970.7	194.0	20.2	18.9	20.2	19.4	19.0	18.5	95.0	92.0	92.0	134.0	2.5	2.0
2023-02-27	06:00:00	0.0	970.2	970.7	970.1	194.0	19.4	18.1	20.2	19.4	19.0	18.1	93.0	91.0	92.0	128.0	3.9	2.8
2023-02-27	07:00:00	0.0	970.0	970.2	970.0	194.0	19.5	17.7	19.6	19.1	18.2	17.6	93.0	89.0	89.0	142.0	4.0	2.8
2023-02-27	08:00:00	0.0	969.6	970.1	969.5	194.0	19.1	17.2	19.7	19.1	17.7	17.2	90.0	87.0	88.0	123.0	4.5	2.7
2023-02-27	09:00:00	0.0	969.8	969.9	969.6	194.0	19.3	17.1	19.5	18.8	17.3	16.9	89.0	87.0	87.0	130.0	5.0	3.2
2023-02-27	10:00:00	0.0	970.6	970.6	969.8	44.1	18.6	17.4	19.3	18.5	17.4	17.0	93.0	87.0	93.0	101.0	4.4	1.6
2023-02-27	11:00:00	0.0	971.7	971.8	970.6	265.6	19.4	18.0	19.4	18.6	18.0	17.4	93.0	90.0	91.0	77.0	3.4	2.5
2023-02-27	12:00:00	0.0	972.8	972.8	971.7	445.6	20.4	18.5	20.4	19.4	18.7	17.8	91.0	89.0	89.0	197.0	3.3	0.5
2023-02-27	13:00:00	0.0	973.4	973.4	972.8	1201.3	22.0	18.7	22.3	20.4	19.2	18.3	89.0	80.0	82.0	41.0	2.2	1.0
2023-02-27	14:00:00	0.0	974.0	974.0	973.3	721.4	22.2	19.1	22.5	21.8	19.4	18.7	84.0	81.0	82.0	344.0	2.5	0.4
2023-02-27	15:00:00	0.0	973.6	974.0	973.5	1338.3	23.7	19.7	23.7	22.2	20.0	19.1	83.0	78.0	78.0	139.0	3.0	0.9
2023-02-27	16:00:00	0.0	973.1	973.6	973.1	1888.7	25.2	20.4	25.2	23.7	20.7	19.5	80.0	73.0	75.0	80.0	3.8	1.7
2023-02-27	17:00:00	0.0	973.1	973.1	972.8	951.8	25.0	20.3	25.2	24.7	20.5	19.6	77.0	72.0	75.0	5.0	4.4	0.8
2023-02-27	18:00:00	0.0	972.4	973.1	972.4	877.3	24.1	21.1	24.9	23.9	21.4	20.0	85.0	75.0	84.0	48.0	3.8	1.8
2023-02-27	19:00:00	0.0	971.8	972.5	971.8	807.4	24.0	21.0	24.3	23.9	21.7	20.8	86.0	83.0	83.0	58.0	4.9	2.8
2023-02-27	20:00:00	0.0	970.9	971.8	970.9	555.6	23.8	20.7	24.2	23.7	21.4	20.2	85.0	80.0	83.0	52.0	5.4	2.2
2023-02-27	21:00:00	0.0	970.9	970.9	970.6	722.1	24.3	20.7	24.3	23.7	21.2	20.4	84.0	80.0	80.0	76.0	5.5	2.1
2023-02-27	22:00:00	0.0	971.2	971.2	970.9	312.9	22.7	19.6	24.7	22.7	20.9	19.6	83.0	75.0	83.0	153.0	3.9	2.0
2023-02-27	23:00:00	0.0	971.2	971.3	971.0	312.9	21.7	19.7	22.7	21.6	19.9	19.4	89.0	83.0	88.0	151.0	3.5	2.1
2023-02-28	00:00:00	0.0	971.9	971.9	971.2	312.9	20.7	19.3	21.8	20.7	19.7	19.3	92.0	88.0	92.0	113.0	4.0	2.3
2023-02-28	01:00:00	0.0	972.4	972.4	971.9	312.9	20.8	19.4	21.0	20.5	19.5	19.2	93.0	91.0	92.0	118.0	3.7	2.2
2023-02-28	02:00:00	0.0	972.5	972.5	972.3	312.9	20.4	19.2	20.9	20.3	19.5	19.0	93.0	91.0	93.0	116.0	3.3	2.4
2023-02-28	03:00:00	0.0	972.3	972.6	972.3	312.9	19.7	18.6	20.6	19.7	19.3	18.5	93.0	91.0	93.0	115.0	3.1	2.5
2023-02-28	04:00:00	0.0	971.9	972.3	971.9	312.9	19.7	18.3	19.8	19.2	18.7	18.1	94.0	92.0	92.0	75.0	4.2	2.9
2023-02-28	05:00:00	0.0	971.7	971.9	971.6	312.9	18.9	17.3	19.7	18.9	18.3	17.2	92.0	89.0	90.0	88.0	3.8	2.3
2023-02-28	06:00:00	0.0	971.2	971.8	971.1	312.9	19.1	17.0	19.2	18.5	17.4	16.9	91.0	88.0	88.0	98.0	5.0	4.1
2023-02-28	07:00:00	0.0	970.8	971.2	970.8	312.9	18.7	16.9	19.2	18.4	17.0	16.7	90.0	87.0	89.0	110.0	5.0	3.9
2023-02-28	08:00:00	0.0	970.6	970.8	970.6	312.9	18.9	17.1	19.4	18.7	17.2	16.9	90.0	87.0	89.0	92.0	5.3	3.7
2023-02-28	09:00:00	0.0	970.8	970.9	970.5	312.9	19.2	17.2	19.2	18.8	17.3	17.1	90.0	88.0	88.0	98.0	5.6	4.4
2023-02-28	10:00:00	0.0	971.4	971.4	970.8	70.9	20.2	17.7	20.2	18.9	17.7	17.1	89.0	86.0	86.0	96.0	5.8	4.2
2023-02-28	11:00:00	0.0	972.2	972.2	971.4	495.4	21.4	18.3	21.5	19.9	18.6	17.6	87.0	82.0	82.0	100.0	6.7	4.1
2023-02-28	12:00:00	0.0	972.8	972.8	972.2	951.3	22.0	18.6	22.3	21.3	18.9	18.1	84.0	79.0	81.0	85.0	6.7	4.0
2023-02-28	13:00:00	0.0	972.9	973.0	972.8	2147.7	25.0	19.7	25.0	22.0	19.7	18.5	84.0	70.0	72.0	78.0	7.3	3.9
2023-02-28	14:00:00	0.0	973.0	973.0	972.9	2958.5	27.1	20.3	27.4	24.9	20.6	19.0	73.0	63.0	67.0	43.0	6.3	2.4
2023-02-28	15:00:00	0.0	972.5	973.0	972.5	3373.5	28.0	19.7	28.4	26.8	21.0	19.0	68.0	59.0	61.0	1.0	5.5	2.5
2023-02-28	16:00:00	0.0	971.6	972.5	971.6	3437.1	29.3	19.9	29.5	27.7	20.5	19.0	63.0	56.0	57.0	301.0	5.7	1.6
2023-02-28	17:00:00	0.0	970.0	971.5	970.0	2963.2	30.5	19.4	30.9	28.9	20.4	19.0	58.0	52.0	52.0	278.0	6.4	2.8
2023-02-28	18:00:00	0.0	968.9	970.0	968.8	2851.9	31.1	19.9	31.2	29.4	20.4	19.0	56.0	50.0	51.0	256.0	6.1	2.6
2023-02-28	19:00:00	0.0	967.9	969.0	967.9	1681.2	28.7	19.9	31.5	28.7	20.3	18.4	60.0	48.0	59.0	228.0	5.7	2.9
2023-02-28	20:00:00	0.0	968.4	968.4	967.2	665.5	28.2	21.4	29.5	28.2	21.4	19.0	67.0	54.0	67.0	5.0	4.3	2.1
2023-02-28	21:00:00	0.0	968.4	969.1	968.4	531.3	22.8	18.7	28.3	22.8	21.4	18.5	78.0	65.0	78.0	40.0	11.6	4.1
2023-02-28	22:00:00	0.0	968.8	968.8	968.3	97.3	21.6	18.9	22.8	21.6	18.9	18.6	85.0	78.0	85.0	211.0	7.6	0.9
2023-02-28	23:00:00	0.0	969.5	969.5	968.6	97.3	20.9	19.2	21.9	20.9	19.2	18.9	90.0	83.0	90.0	61.0	4.4	2.6
2023-03-01	00:00:00	0.0	970.4	970.5	969.4	97.3	20.0	18.6	20.9	20.0	19.3	18.6	92.0	90.0	92.0	87.0	6.1	4.4
2023-03-01	01:00:00	0.0	970.5	970.6	970.2	97.3	19.7	18.0	20.0	19.7	18.7	18.0	92.0	90.0	90.0	85.0	7.2	3.8
2023-03-01	02:00:00	0.0	970.5	970.9	970.5	97.3	20.0	17.9	20.1	19.6	18.1	17.9	90.0	88.0	88.0	88.0	6.0	4.1
2023-03-01	03:00:00	0.0	970.1	970.6	970.1	97.3	19.6	17.7	20.3	19.6	17.9	17.7	89.0	86.0	89.0	91.0	5.9	3.0
2023-03-01	04:00:00	0.0	968.9	970.1	968.8	97.3	19.4	17.3	19.9	19.4	17.8	17.3	89.0	86.0	87.0	6.0	4.1	1.3
2023-03-01	05:00:00	0.0	968.8	968.9	968.5	97.3	18.9	17.6	19.5	18.5	17.7	17.2	94.0	88.0	92.0	97.0	3.8	1.5
2023-03-01	06:00:00	0.0	968.1	968.9	968.1	97.3	19.0	17.5	19.1	18.7	17.7	17.3	92.0	91.0	91.0	102.0	5.2	3.6
2023-03-01	07:00:00	0.0	968.2	968.2	968.0	97.3	18.9	17.5	19.1	18.8	17.6	17.4	92.0	90.0	92.0	100.0	4.9	3.3
2023-03-01	08:00:00	0.0	968.6	968.6	968.2	97.3	19.1	17.5	19.3	18.9	17.6	17.4	92.0	90.0	90.0	100.0	5.1	3.7
2023-03-01	09:00:00	0.0	969.5	969.5	968.6	97.3	18.9	17.4	19.3	18.8	17.6	17.3	91.0	90.0	91.0	68.0	5.2	2.7
2023-03-01	10:00:00	0.0	970.0	970.0	969.4	27.5	19.0	17.5	19.0	18.6	17.5	17.2	92.0	91.0	91.0	77.0	6.0	4.1
2023-03-01	11:00:00	0.0	970.6	970.6	970.0	742.7	21.6	18.4	21.6	19.0	18.4	17.6	91.0	82.0	82.0	72.0	6.0	3.3
2023-03-01	12:00:00	0.0	970.9	970.9	970.6	1646.0	23.2	18.3	23.4	21.6	18.7	17.6	83.0	72.0	74.0	62.0	5.8	3.8
2023-03-01	13:00:00	0.0	970.6	970.9	970.6	2411.9	24.6	18.1	24.9	23.1	19.1	17.7	76.0	67.0	67.0	71.0	6.6	4.1
2023-03-01	14:00:00	0.0	970.6	970.8	970.5	2953.1	25.9	18.6	26.2	24.4	19.2	17.7	70.0	63.0	64.0	29.0	6.8	2.8
2023-03-01	15:00:00	0.0	970.0	970.6	970.0	3175.0	27.0	18.6	27.1	25.7	19.1	18.1	65.0	59.0	60.0	36.0	8.1	1.6
2023-03-01	16:00:00	0.0	968.9	970.0	968.9	3521.0	28.3	19.2	28.9	26.8	20.1	18.4	62.0	57.0	58.0	54.0	4.8	2.5
2023-03-01	17:00:00	0.0	968.2	968.9	968.2	2847.6	28.2	19.3	29.5	28.0	19.9	18.6	59.0	55.0	59.0	18.0	6.3	2.4
2023-03-01	18:00:00	0.0	967.3	968.3	967.3	2271.8	28.9	19.2	30.0	28.2	20.1	18.5	59.0	51.0	56.0	321.0	10.6	2.8
2023-03-01	19:00:00	0.0	966.7	967.3	966.6	2564.0	29.0	18.9	30.0	28.7	20.6	18.0	60.0	51.0	54.0	340.0	8.5	3.6
2023-03-01	20:00:00	0.0	965.8	966.7	965.8	1769.6	28.5	19.6	29.8	28.3	20.2	18.9	59.0	53.0	59.0	327.0	7.2	4.0
2023-03-01	21:00:00	0.0	965.4	965.8	965.4	579.6	27.1	20.3	28.5	27.1	20.3	19.3	66.0	58.0	66.0	316.0	6.7	3.1
2023-03-01	22:00:00	0.0	965.5	965.7	965.4	172.3	25.5	20.7	27.2	25.5	20.7	20.2	75.0	66.0	75.0	336.0	5.1	1.5
2023-03-01	23:00:00	0.0	966.2	966.2	965.5	172.3	25.0	20.6	25.6	25.0	20.7	20.5	76.0	74.0	76.0	344.0	2.1	0.5
2023-03-02	00:00:00	0.0	967.0	967.0	966.2	172.3	23.9	20.6	25.0	23.6	21.1	20.5	86.0	76.0	82.0	117.0	1.4	0.9
2023-03-02	01:00:00	0.0	967.5	967.5	967.0	172.3	23.4	20.8	24.2	22.6	21.0	20.3	89.0	81.0	86.0	138.0	1.9	1.4
2023-03-02	02:00:00	0.0	967.3	967.6	967.3	172.3	22.3	20.7	24.0	22.2	20.9	20.1	91.0	81.0	91.0	68.0	1.9	1.4
2023-03-02	03:00:00	0.0	967.1	967.3	967.1	172.3	22.1	20.3	22.9	21.8	20.9	20.0	91.0	87.0	89.0	118.0	1.9	1.2
2023-03-02	04:00:00	0.0	966.8	967.1	966.7	172.3	21.5	20.0	22.1	21.0	20.2	19.7	93.0	89.0	91.0	106.0	2.4	1.9
2023-03-02	05:00:00	0.0	966.1	966.9	966.1	172.3	21.6	20.0	21.7	21.3	20.1	19.7	92.0	90.0	91.0	22.0	2.3	1.2
2023-03-02	06:00:00	0.0	966.2	966.4	965.9	172.3	21.5	19.8	21.6	20.4	20.3	19.0	94.0	90.0	90.0	104.0	2.3	1.7
2023-03-02	07:00:00	0.0	965.8	966.2	965.8	172.3	21.1	19.7	21.5	20.8	19.8	19.6	93.0	90.0	92.0	108.0	3.1	1.8
2023-03-02	08:00:00	0.0	965.9	966.1	965.8	172.3	20.8	19.6	21.2	20.8	19.8	19.6	93.0	91.0	93.0	94.0	3.6	2.5
2023-03-02	09:00:00	0.0	966.6	966.6	965.8	172.3	20.9	19.4	20.9	20.6	19.7	19.4	94.0	91.0	91.0	89.0	4.2	2.2
2023-03-02	10:00:00	0.0	967.0	967.0	966.6	38.6	21.0	19.6	21.1	20.9	19.7	19.4	92.0	91.0	92.0	97.0	3.5	2.5
2023-03-02	11:00:00	0.0	967.1	967.2	966.9	534.0	23.4	20.4	23.4	21.0	20.7	19.6	92.0	84.0	84.0	79.0	5.2	3.0
2023-03-02	12:00:00	0.0	967.6	967.6	967.1	1428.3	24.7	19.9	24.7	23.4	20.5	19.6	84.0	74.0	74.0	35.0	4.6	2.1
2023-03-02	13:00:00	0.0	968.0	968.1	967.6	2069.6	26.3	19.6	26.3	24.6	20.4	19.3	76.0	67.0	67.0	4.0	6.5	3.5
2023-03-02	14:00:00	0.0	968.7	968.7	968.1	2011.9	25.9	20.0	27.2	25.7	20.2	19.1	70.0	64.0	70.0	324.0	9.3	4.3
2023-03-02	15:00:00	0.0	967.9	968.8	967.9	1327.1	26.1	20.0	26.4	25.3	20.5	19.7	72.0	68.0	69.0	8.0	7.6	2.4
2023-03-02	16:00:00	0.0	967.0	967.9	967.0	846.4	26.4	20.4	26.6	26.0	20.5	20.0	71.0	68.0	69.0	349.0	4.6	2.7
2023-03-02	17:00:00	17.6	966.6	967.1	966.5	729.3	20.4	19.8	26.8	20.4	20.9	19.0	97.0	67.0	97.0	281.0	17.0	2.1
2023-03-02	18:00:00	28.8	966.6	967.0	966.5	298.2	20.2	19.8	21.3	20.1	20.8	19.7	97.0	97.0	97.0	15.0	8.7	2.2
2023-03-02	19:00:00	9.2	965.3	966.6	965.2	503.8	21.7	21.3	21.7	20.2	21.3	19.8	98.0	97.0	98.0	91.0	4.0	2.6
2023-03-02	20:00:00	0.2	965.0	965.3	965.0	648.4	22.8	21.9	22.8	21.7	22.1	21.3	98.0	95.0	95.0	133.0	3.2	1.7
2023-03-02	21:00:00	0.0	964.8	965.2	964.8	386.2	22.9	21.7	23.3	22.8	21.9	21.5	95.0	91.0	93.0	128.0	2.2	1.6
2023-03-02	22:00:00	0.0	964.7	964.8	964.7	120.0	22.0	21.1	22.9	22.0	21.8	21.0	95.0	93.0	94.0	115.0	3.3	1.8
2023-03-02	23:00:00	0.0	965.1	965.1	964.7	120.0	21.5	20.7	22.0	21.5	21.0	20.6	95.0	94.0	95.0	100.0	2.5	1.7
2023-03-03	00:00:00	0.0	965.6	965.6	965.1	120.0	21.5	20.8	21.8	21.5	21.0	20.7	95.0	95.0	95.0	112.0	2.8	1.9
2023-03-03	01:00:00	0.0	966.6	966.6	965.6	120.0	21.6	20.8	21.8	21.5	21.0	20.7	96.0	94.0	95.0	104.0	2.9	1.8
2023-03-03	02:00:00	0.0	966.4	966.6	966.1	120.0	21.7	20.9	21.7	21.5	21.0	20.8	96.0	95.0	95.0	83.0	5.7	3.8
2023-03-03	03:00:00	0.0	966.7	966.7	966.4	120.0	21.5	20.6	21.7	21.3	20.9	20.5	95.0	94.0	94.0	46.0	5.6	1.3
2023-03-03	04:00:00	0.0	966.2	966.7	966.2	120.0	21.2	19.9	21.6	21.2	20.6	19.9	94.0	93.0	93.0	68.0	3.2	2.2
2023-03-03	05:00:00	0.0	965.3	966.2	965.2	120.0	20.8	19.8	21.2	20.8	20.0	19.8	94.0	93.0	94.0	95.0	3.1	2.1
2023-03-03	06:00:00	0.0	964.4	965.3	964.3	120.0	20.8	19.8	20.8	20.7	19.9	19.7	95.0	94.0	94.0	81.0	3.4	2.2
2023-03-03	07:00:00	0.0	964.3	964.7	964.3	120.0	20.3	19.3	20.9	20.3	19.9	19.3	94.0	93.0	94.0	70.0	3.3	2.0
2023-03-03	08:00:00	0.0	964.4	964.5	964.2	120.0	20.4	19.7	20.4	20.0	19.7	19.2	96.0	94.0	96.0	72.0	3.9	2.4
2023-03-03	09:00:00	0.0	964.8	964.8	964.3	120.0	20.5	19.8	20.6	20.2	19.9	19.5	96.0	95.0	95.0	91.0	3.9	2.1
2023-03-03	10:00:00	0.0	965.5	965.5	964.8	28.7	20.7	19.9	20.7	20.5	19.9	19.7	96.0	95.0	96.0	84.0	3.7	2.3
2023-03-03	11:00:00	0.0	966.1	966.1	965.5	234.6	21.5	20.3	21.5	20.7	20.4	19.9	96.0	93.0	93.0	80.0	3.6	2.2
2023-03-03	12:00:00	0.0	966.8	966.8	966.1	378.8	21.6	20.0	21.9	21.5	20.4	19.9	93.0	90.0	91.0	50.0	5.0	2.3
2023-03-03	13:00:00	0.0	966.9	966.9	966.6	797.5	22.5	20.6	22.6	21.6	21.2	20.0	93.0	89.0	89.0	82.0	4.1	2.5
2023-03-03	14:00:00	0.0	967.0	967.1	966.9	740.5	22.8	20.8	23.0	22.4	20.9	20.3	89.0	86.0	89.0	67.0	3.4	2.0
2023-03-03	15:00:00	0.2	966.8	967.0	966.8	789.7	23.4	21.2	23.4	22.7	21.5	20.6	89.0	87.0	87.0	60.0	3.9	2.2
2023-03-03	16:00:00	0.4	966.0	966.8	966.0	892.6	23.0	21.4	23.6	22.9	21.6	20.7	91.0	85.0	91.0	81.0	5.0	3.2
2023-03-03	17:00:00	0.6	964.9	966.0	964.9	813.2	23.3	21.7	23.4	22.8	22.1	21.3	93.0	90.0	91.0	83.0	7.5	5.1
2023-03-03	18:00:00	0.0	964.4	965.0	964.4	857.8	23.6	21.4	23.7	23.2	22.2	21.2	92.0	87.0	87.0	92.0	7.5	3.1
2023-03-03	19:00:00	0.0	963.6	964.4	963.6	817.2	23.9	21.1	24.1	23.4	21.8	21.0	89.0	83.0	84.0	93.0	4.8	3.0
2023-03-03	20:00:00	0.0	962.8	963.6	962.8	790.8	23.8	21.1	24.3	23.8	21.4	20.8	85.0	81.0	85.0	122.0	5.3	3.2
2023-03-03	21:00:00	6.0	963.4	963.7	962.8	78.3	22.3	21.4	23.8	22.0	21.4	20.8	95.0	85.0	95.0	206.0	4.7	1.6
2023-03-03	22:00:00	0.2	963.3	963.8	963.3	133.2	22.0	21.2	22.6	22.0	21.7	21.1	95.0	95.0	95.0	115.0	3.2	2.4
2023-03-03	23:00:00	0.0	963.9	964.1	963.3	133.2	21.9	21.1	22.0	21.7	21.2	21.0	96.0	95.0	95.0	133.0	3.6	2.5
2023-03-04	00:00:00	2.0	965.1	965.4	963.9	133.2	21.6	20.9	22.0	21.6	21.1	20.8	96.0	94.0	96.0	258.0	4.4	2.1
2023-03-04	01:00:00	0.2	965.2	965.2	965.0	133.2	21.6	21.0	21.6	21.5	21.0	20.9	97.0	96.0	97.0	119.0	4.4	2.3
2023-03-04	02:00:00	0.2	965.5	965.5	965.1	133.2	21.8	21.2	21.9	21.6	21.3	21.0	97.0	96.0	96.0	202.0	3.3	0.8
2023-03-04	03:00:00	2.8	965.1	965.5	965.1	133.2	21.8	21.2	21.9	21.7	21.3	21.1	96.0	96.0	96.0	83.0	5.1	1.4
2023-03-04	04:00:00	0.0	964.6	965.2	964.6	133.2	21.7	21.1	21.9	21.7	21.3	21.1	96.0	96.0	96.0	187.0	2.9	0.2
2023-03-04	05:00:00	0.2	963.8	964.7	963.7	133.2	21.6	20.9	21.9	21.6	21.3	20.9	97.0	96.0	96.0	81.0	5.5	3.1
2023-03-04	06:00:00	0.0	964.2	964.2	963.5	133.2	21.9	20.8	22.0	21.6	20.9	20.6	96.0	93.0	93.0	16.0	5.5	1.0
2023-03-04	07:00:00	0.0	964.2	964.2	964.0	133.2	21.4	20.7	21.9	21.3	20.8	20.6	96.0	93.0	96.0	61.0	3.5	0.7
2023-03-04	08:00:00	0.0	964.6	964.6	964.2	133.2	21.3	20.7	21.4	21.1	20.8	20.5	97.0	96.0	97.0	95.0	2.6	1.7
2023-03-04	09:00:00	0.0	965.0	965.0	964.6	133.2	21.4	20.7	21.6	20.8	20.9	20.2	97.0	96.0	96.0	67.0	2.6	1.5
2023-03-04	10:00:00	0.0	965.7	965.9	965.0	21.0	22.0	20.9	22.0	21.2	21.0	20.5	96.0	94.0	94.0	27.0	2.6	1.3
2023-03-04	11:00:00	0.0	966.4	966.4	965.7	416.7	23.2	21.8	23.2	22.0	21.8	20.9	94.0	92.0	92.0	340.0	3.8	1.4
2023-03-04	12:00:00	0.2	966.9	967.0	966.4	1127.8	24.2	22.0	24.5	23.1	22.5	21.5	92.0	86.0	87.0	323.0	5.5	3.2
2023-03-04	13:00:00	0.0	967.4	967.4	966.9	1252.3	25.3	22.5	25.5	24.2	22.8	21.9	88.0	83.0	84.0	287.0	7.2	3.6
2023-03-04	14:00:00	0.0	967.3	967.5	967.3	1245.1	25.4	22.4	26.4	25.1	23.2	22.2	85.0	80.0	84.0	263.0	7.2	4.2
2023-03-04	15:00:00	0.0	966.6	967.3	966.6	2531.5	28.1	22.7	28.5	25.4	23.4	21.5	85.0	70.0	73.0	278.0	9.0	5.2
2023-03-04	16:00:00	0.0	965.8	966.7	965.8	3153.3	29.8	22.0	30.1	28.0	22.8	21.0	73.0	61.0	63.0	267.0	9.8	6.6
2023-03-04	17:00:00	0.0	965.1	965.9	965.1	2827.0	30.9	20.8	31.1	28.7	22.3	20.7	65.0	54.0	55.0	288.0	10.3	6.3
2023-03-04	18:00:00	0.0	964.5	965.1	964.4	3071.3	31.6	19.5	31.7	30.2	21.2	18.9	56.0	49.0	49.0	279.0	11.0	5.0
2023-03-04	19:00:00	0.0	963.5	964.6	963.5	2604.8	31.3	18.9	32.2	31.2	20.0	18.7	50.0	47.0	48.0	282.0	9.9	5.2
2023-03-04	20:00:00	0.0	964.0	964.0	963.1	1987.1	31.6	18.1	32.1	31.0	19.6	18.0	48.0	44.0	45.0	274.0	8.7	5.3
2023-03-04	21:00:00	0.0	964.7	964.7	964.0	613.0	27.7	19.6	31.6	27.7	20.0	17.6	61.0	44.0	61.0	201.0	8.6	3.3
2023-03-04	22:00:00	0.0	964.1	964.9	964.1	30.8	22.5	19.2	27.7	22.5	19.6	17.8	82.0	61.0	82.0	205.0	10.9	2.3
2023-03-04	23:00:00	0.0	964.3	964.4	963.9	30.8	23.3	19.6	23.4	21.9	20.1	19.3	86.0	79.0	79.0	182.0	6.1	3.5
2023-03-05	00:00:00	0.0	965.4	965.4	964.3	30.8	23.5	19.3	23.6	22.8	19.6	19.3	82.0	77.0	77.0	165.0	6.2	3.6
2023-03-05	01:00:00	0.0	965.9	966.1	965.4	30.8	22.4	19.6	24.1	22.2	19.6	19.0	84.0	73.0	84.0	61.0	6.3	0.9
2023-03-05	02:00:00	0.0	966.0	966.2	965.9	30.8	21.6	19.6	22.7	21.6	19.8	19.3	89.0	81.0	89.0	343.0	2.3	1.3
2023-03-05	03:00:00	0.0	966.1	966.1	965.5	30.8	21.0	19.7	21.6	20.9	19.9	19.5	92.0	89.0	92.0	9.0	2.3	0.4
2023-03-05	04:00:00	0.0	965.7	966.1	965.7	30.8	20.7	19.3	21.0	20.6	19.8	19.2	94.0	92.0	92.0	163.0	1.6	0.6
2023-03-05	05:00:00	0.0	964.9	965.7	964.8	30.8	19.7	19.0	20.9	19.4	19.6	18.6	96.0	92.0	96.0	97.0	2.0	1.2
2023-03-05	06:00:00	0.0	964.5	965.0	964.5	30.8	19.8	19.0	20.5	19.5	19.7	18.7	96.0	94.0	95.0	235.0	2.9	0.7
2023-03-05	07:00:00	0.0	964.5	964.6	964.4	30.8	19.7	18.8	20.3	19.5	19.4	18.7	96.0	94.0	94.0	142.0	3.2	1.6
2023-03-05	08:00:00	0.0	965.1	965.1	964.5	30.8	20.0	18.9	20.4	19.4	19.3	18.4	95.0	92.0	94.0	181.0	2.8	1.2
2023-03-05	09:00:00	0.0	965.6	965.6	965.1	30.8	19.2	18.4	20.2	19.0	19.1	18.1	95.0	93.0	95.0	86.0	2.4	0.9
2023-03-05	10:00:00	0.0	966.0	966.0	965.6	56.2	20.3	18.9	20.3	19.0	19.2	18.1	96.0	91.0	92.0	94.0	2.0	0.9
2023-03-05	11:00:00	0.0	966.6	966.6	966.0	691.9	21.8	19.4	21.9	20.0	19.8	18.5	92.0	85.0	86.0	239.0	2.0	1.1
2023-03-05	12:00:00	0.0	966.8	966.8	966.6	1526.8	22.7	19.8	23.7	21.8	20.4	19.1	87.0	79.0	84.0	304.0	4.2	1.6
2023-03-05	13:00:00	0.0	967.0	967.1	966.8	1767.3	24.3	20.1	24.8	22.6	21.2	19.7	85.0	77.0	78.0	198.0	4.1	2.4
2023-03-05	14:00:00	0.0	966.8	967.0	966.8	2481.3	26.0	20.1	26.2	24.1	21.1	19.6	80.0	70.0	70.0	238.0	5.9	1.8
2023-03-05	15:00:00	0.0	966.3	966.8	966.3	3113.8	27.7	20.0	27.9	25.8	20.8	19.5	72.0	62.0	63.0	249.0	5.9	2.5
2023-03-05	16:00:00	0.0	965.4	966.3	965.4	2828.3	27.7	20.1	29.2	27.4	20.8	18.8	63.0	56.0	63.0	226.0	5.7	2.9
2023-03-05	17:00:00	0.0	964.7	965.4	964.7	3418.2	30.7	19.2	30.8	27.8	20.5	18.5	63.0	51.0	51.0	255.0	7.1	4.5
2023-03-05	18:00:00	0.0	963.8	964.7	963.8	2737.1	29.8	19.5	31.0	28.5	20.6	18.8	60.0	50.0	54.0	231.0	8.0	4.9
2023-03-05	19:00:00	0.0	963.0	963.8	963.0	2670.1	29.6	19.3	31.0	29.3	20.3	18.9	58.0	51.0	54.0	234.0	8.3	4.4
2023-03-05	20:00:00	0.0	962.7	963.0	962.7	1814.9	29.6	18.7	30.2	29.2	19.5	17.9	55.0	48.0	52.0	205.0	8.1	4.9
2023-03-05	21:00:00	0.0	962.7	962.7	962.6	1058.3	28.9	18.7	30.0	28.9	19.2	18.0	54.0	50.0	54.0	203.0	8.1	3.6
2023-03-05	22:00:00	0.0	962.9	962.9	962.7	249.9	26.8	18.3	28.9	26.8	19.0	18.0	60.0	53.0	60.0	167.0	7.5	3.7
2023-03-05	23:00:00	0.0	963.4	963.4	962.9	249.9	25.8	18.2	26.9	25.7	18.3	18.1	63.0	59.0	63.0	168.0	6.5	4.0
2023-03-06	00:00:00	0.0	964.1	964.1	963.4	249.9	24.0	18.3	25.9	24.0	18.3	18.0	70.0	62.0	70.0	139.0	6.4	2.8
2023-03-06	01:00:00	0.0	964.6	964.6	964.1	249.9	23.0	18.2	24.0	22.5	18.5	18.1	78.0	70.0	74.0	111.0	4.2	1.8
2023-03-06	02:00:00	0.0	964.8	964.8	964.6	249.9	21.3	18.0	23.1	21.2	18.3	17.8	82.0	74.0	82.0	129.0	3.1	2.2
2023-03-06	03:00:00	0.0	964.7	964.8	964.6	249.9	22.0	17.9	22.1	21.3	18.3	17.9	82.0	77.0	78.0	134.0	3.1	1.8
2023-03-06	04:00:00	0.0	964.4	964.7	964.4	249.9	21.4	17.6	22.1	21.3	18.0	17.5	80.0	77.0	79.0	133.0	3.0	1.8
2023-03-06	05:00:00	0.0	963.9	964.4	963.9	249.9	19.8	17.2	21.4	19.8	17.6	17.2	85.0	79.0	85.0	124.0	2.9	2.4
2023-03-06	06:00:00	0.0	963.5	963.9	963.5	249.9	19.8	17.0	20.2	19.4	17.3	16.9	86.0	82.0	84.0	129.0	3.2	1.3
2023-03-06	07:00:00	0.0	963.3	963.5	963.3	249.9	19.6	16.9	19.9	19.3	17.0	16.8	86.0	83.0	84.0	135.0	2.3	1.4
2023-03-06	08:00:00	0.0	963.4	963.4	963.2	249.9	18.3	16.5	19.7	18.3	17.0	16.1	89.0	83.0	89.0	129.0	3.1	1.4
2023-03-06	09:00:00	0.0	963.4	963.4	963.2	249.9	17.9	16.2	18.3	17.8	16.5	16.0	91.0	89.0	90.0	132.0	2.7	2.2
2023-03-06	10:00:00	0.0	963.8	963.8	963.4	40.2	19.1	16.9	19.1	17.8	16.9	16.1	90.0	87.0	87.0	125.0	3.2	2.5
2023-03-06	11:00:00	0.0	964.2	964.2	963.8	694.3	22.7	18.1	22.7	19.1	19.0	16.9	87.0	75.0	75.0	68.0	3.0	1.4
2023-03-06	12:00:00	0.0	964.5	964.5	964.2	1625.9	24.4	18.1	24.5	22.7	18.6	17.6	76.0	68.0	68.0	93.0	7.8	4.3
2023-03-06	13:00:00	0.0	964.8	964.8	964.3	2393.1	26.1	18.8	26.1	24.3	18.8	17.9	69.0	62.0	64.0	71.0	6.2	3.0
2023-03-06	14:00:00	0.0	964.5	964.8	964.5	2949.2	26.6	17.5	27.5	25.6	19.3	17.5	66.0	57.0	57.0	11.0	5.5	1.9
2023-03-06	15:00:00	0.0	964.0	964.6	964.0	2849.8	28.2	18.1	29.2	26.6	19.5	17.4	60.0	52.0	54.0	286.0	7.8	2.5
2023-03-06	16:00:00	0.0	963.2	964.1	963.2	3994.5	30.4	17.7	31.4	28.2	18.8	16.7	55.0	44.0	47.0	281.0	9.3	3.2
2023-03-06	17:00:00	0.0	962.3	963.2	962.3	3299.8	31.0	17.6	31.0	29.2	18.2	16.7	49.0	44.0	45.0	289.0	8.0	3.0
2023-03-06	18:00:00	0.0	961.4	962.3	961.4	2940.2	30.0	17.2	31.3	29.4	18.4	16.6	49.0	43.0	46.0	225.0	6.6	3.2
2023-03-06	19:00:00	0.0	960.4	961.4	960.4	2680.9	30.5	17.5	31.4	29.8	18.1	16.3	48.0	43.0	46.0	241.0	5.7	3.3
2023-03-06	20:00:00	0.0	960.0	960.5	960.0	1927.4	30.6	18.0	31.3	30.2	18.9	17.1	48.0	45.0	47.0	232.0	6.3	3.6
2023-03-06	21:00:00	0.0	960.2	960.2	960.0	1030.7	29.9	17.4	31.0	29.8	18.5	17.4	49.0	47.0	47.0	240.0	6.1	2.8
2023-03-06	22:00:00	0.0	960.2	960.2	960.0	1030.7	29.9	17.4	31.0	29.8	18.5	17.4	49.0	47.0	47.0	240.0	6.1	2.8
2023-03-06	23:00:00	0.0	961.1	961.1	960.6	1030.7	26.4	18.3	27.5	26.4	18.4	18.1	61.0	57.0	61.0	213.0	3.4	2.0
2023-03-07	00:00:00	0.0	961.9	961.9	961.1	1030.7	23.7	18.8	26.6	23.7	18.8	18.2	74.0	61.0	74.0	132.0	3.2	1.9
2023-03-07	01:00:00	0.0	962.1	962.2	961.9	1030.7	22.5	18.9	23.7	22.4	19.0	18.6	80.0	74.0	80.0	122.0	3.6	2.4
2023-03-07	02:00:00	0.0	962.0	962.1	961.9	1030.7	22.1	19.1	22.6	21.9	19.4	18.9	84.0	80.0	83.0	127.0	3.9	2.2
2023-03-07	03:00:00	0.0	962.2	962.2	962.0	1030.7	21.6	19.3	22.5	21.4	19.4	18.8	86.0	82.0	86.0	99.0	2.7	0.8
2023-03-07	04:00:00	0.0	961.9	962.2	961.9	1030.7	22.3	19.2	22.4	21.4	19.4	18.9	86.0	82.0	82.0	143.0	2.5	1.0
2023-03-07	05:00:00	0.0	961.9	962.0	961.8	1030.7	20.7	18.8	22.3	20.5	19.2	18.6	90.0	82.0	89.0	89.0	2.6	2.0
2023-03-07	06:00:00	0.0	961.7	961.9	961.7	1030.7	20.4	18.7	20.7	19.9	19.0	18.4	92.0	89.0	90.0	91.0	4.4	3.7
2023-03-07	07:00:00	0.0	961.7	961.8	961.6	1030.7	19.9	18.3	20.4	19.8	18.7	18.1	91.0	90.0	91.0	90.0	4.4	3.4
2023-03-07	08:00:00	0.0	961.9	961.9	961.7	1030.7	19.9	18.3	20.1	19.8	18.5	18.2	91.0	90.0	91.0	96.0	4.7	3.6
2023-03-07	09:00:00	0.0	962.6	962.6	961.9	1030.7	19.9	18.0	20.1	19.7	18.3	18.0	91.0	89.0	89.0	106.0	4.7	3.3
2023-03-07	10:00:00	0.0	963.4	963.4	962.6	46.4	20.3	18.4	20.3	19.5	18.4	17.7	91.0	89.0	89.0	105.0	4.3	3.4
2023-03-07	11:00:00	0.0	964.0	964.0	963.4	694.1	22.7	19.2	22.7	20.3	19.3	18.5	89.0	81.0	81.0	82.0	4.7	2.7
2023-03-07	12:00:00	0.0	964.3	964.3	964.0	1613.4	24.2	19.5	24.5	22.6	20.0	19.1	82.0	74.0	75.0	82.0	4.9	2.9
2023-03-07	13:00:00	0.0	965.1	965.1	964.2	2380.7	26.5	19.8	26.5	24.2	20.4	19.3	76.0	65.0	67.0	43.0	4.3	1.1
2023-03-07	14:00:00	0.0	964.8	965.4	964.8	2941.2	28.6	19.0	29.2	26.5	20.3	18.7	67.0	55.0	56.0	324.0	5.6	2.3
2023-03-07	15:00:00	0.0	964.0	964.8	964.0	3386.8	31.1	16.6	31.1	28.5	19.8	16.5	57.0	42.0	42.0	265.0	6.8	4.5
2023-03-07	16:00:00	0.0	963.1	964.0	963.0	3653.0	31.4	16.1	31.9	29.9	17.9	15.1	47.0	38.0	40.0	263.0	7.3	3.0
2023-03-07	17:00:00	0.0	962.7	963.1	962.7	3521.6	32.1	16.3	33.0	30.7	17.1	15.0	41.0	37.0	39.0	279.0	7.4	3.1
2023-03-07	18:00:00	0.0	962.2	962.7	962.2	3063.9	32.8	16.4	33.1	31.1	18.0	15.9	45.0	37.0	37.0	257.0	8.7	3.4
2023-03-07	19:00:00	0.0	961.8	962.2	961.8	2698.4	32.2	16.4	33.5	31.9	16.6	15.5	39.0	35.0	39.0	259.0	9.2	3.2
2023-03-07	20:00:00	0.0	961.5	961.8	961.4	1910.2	32.0	13.7	33.4	31.6	17.0	13.7	40.0	32.0	33.0	234.0	10.2	3.3
2023-03-07	21:00:00	0.0	961.9	961.9	961.5	904.7	30.8	15.5	32.5	30.8	15.7	13.8	40.0	33.0	40.0	241.0	5.1	2.1
2023-03-07	22:00:00	0.0	962.3	962.3	961.8	99.0	28.9	16.1	30.7	28.8	16.5	15.4	46.0	40.0	46.0	184.0	3.8	2.9
2023-03-07	23:00:00	0.0	962.9	962.9	962.3	99.0	25.6	17.8	28.9	25.6	17.8	16.1	62.0	46.0	62.0	145.0	3.6	2.6
2023-03-08	00:00:00	0.0	963.9	963.9	962.9	99.0	24.0	18.2	25.6	24.0	18.2	17.8	70.0	62.0	70.0	111.0	3.5	2.0
2023-03-08	01:00:00	0.0	964.3	964.4	963.8	99.0	23.9	17.7	24.6	23.8	18.3	17.6	71.0	66.0	68.0	118.0	2.9	2.2
2023-03-08	02:00:00	0.0	964.4	964.4	964.0	99.0	22.2	17.8	24.9	22.2	17.9	17.3	76.0	63.0	76.0	247.0	3.3	1.4
2023-03-08	03:00:00	0.0	964.3	964.5	964.2	99.0	22.0	18.0	23.8	21.7	18.3	17.5	78.0	69.0	78.0	144.0	3.1	1.6
2023-03-08	04:00:00	0.0	964.5	964.5	964.2	99.0	22.1	17.7	22.5	21.7	18.0	17.6	78.0	75.0	76.0	80.0	2.8	1.5
2023-03-08	05:00:00	0.0	964.4	964.5	964.3	99.0	21.9	17.4	22.4	21.6	17.9	17.4	79.0	74.0	76.0	92.0	2.2	0.5
2023-03-08	06:00:00	0.0	964.8	964.8	964.4	99.0	20.2	17.9	21.9	19.0	18.0	16.9	90.0	76.0	87.0	101.0	2.5	1.6
2023-03-08	07:00:00	0.0	964.1	964.8	964.1	99.0	19.9	17.9	20.2	18.7	18.1	16.9	92.0	86.0	88.0	100.0	3.5	1.9
2023-03-08	08:00:00	0.0	964.2	964.4	964.0	99.0	20.8	18.4	21.0	19.8	18.8	17.9	90.0	86.0	86.0	138.0	2.6	1.6
2023-03-08	09:00:00	0.0	965.0	965.0	964.2	99.0	19.5	18.2	20.8	19.4	18.7	18.1	93.0	86.0	93.0	84.0	3.3	2.7
2023-03-08	10:00:00	0.0	965.9	966.0	965.0	44.3	20.9	19.5	20.9	19.5	19.5	18.3	93.0	91.0	92.0	7.0	6.2	0.7
2023-03-08	11:00:00	0.0	966.0	966.3	965.8	397.6	22.5	20.3	22.5	20.9	20.3	19.5	92.0	86.0	87.0	88.0	3.1	1.9
2023-03-08	12:00:00	0.0	966.0	966.1	965.7	1437.0	24.8	20.6	24.8	22.6	20.8	19.8	87.0	76.0	78.0	38.0	5.3	2.3
2023-03-08	13:00:00	0.0	966.4	966.4	966.0	2195.1	26.4	20.7	26.9	24.7	21.4	20.0	78.0	69.0	71.0	17.0	5.4	2.1
2023-03-08	14:00:00	0.0	966.4	966.4	966.3	3015.5	27.6	20.6	28.3	26.3	21.3	19.9	71.0	63.0	66.0	7.0	6.2	2.0
2023-03-08	15:00:00	0.0	966.3	966.4	966.2	2297.8	28.7	21.3	28.7	27.4	21.4	20.2	67.0	63.0	64.0	16.0	7.2	1.6
2023-03-08	16:00:00	0.0	966.1	966.5	966.1	1433.3	28.2	19.9	28.7	27.6	21.2	19.6	66.0	59.0	61.0	307.0	7.2	4.1
2023-03-08	17:00:00	0.0	965.8	966.1	965.8	1170.9	28.0	21.1	28.9	27.8	21.3	19.7	67.0	59.0	66.0	264.0	6.8	2.7
2023-03-08	18:00:00	0.0	965.4	965.8	965.4	1406.8	28.2	21.6	28.8	27.7	21.8	21.0	68.0	65.0	67.0	284.0	5.9	3.5
2023-03-08	19:00:00	0.0	965.2	965.5	965.2	1109.7	26.8	22.1	28.3	26.5	22.7	21.3	78.0	67.0	76.0	263.0	5.9	3.0
2023-03-08	20:00:00	0.0	965.3	965.4	965.0	630.4	25.2	19.6	26.9	25.2	22.1	19.6	77.0	71.0	71.0	56.0	4.5	2.7
2023-03-08	21:00:00	0.0	965.1	965.4	965.0	254.5	24.7	19.5	25.2	24.7	20.0	19.3	73.0	71.0	73.0	53.0	4.6	0.5
2023-03-08	22:00:00	0.0	965.2	965.2	965.1	58.0	24.1	19.8	24.7	23.9	20.3	19.4	80.0	72.0	77.0	64.0	5.2	3.5
2023-03-08	23:00:00	0.0	966.4	966.4	965.2	58.0	23.6	19.3	24.2	23.6	19.8	19.0	77.0	73.0	77.0	98.0	5.9	3.7
2023-03-09	00:00:00	0.0	967.5	967.5	966.4	58.0	22.9	19.4	23.6	22.8	19.4	19.2	81.0	77.0	81.0	86.0	6.1	3.5
2023-03-09	01:00:00	0.0	968.0	968.0	967.4	58.0	22.7	19.8	23.0	22.7	19.8	19.4	84.0	80.0	84.0	95.0	5.5	3.5
2023-03-09	02:00:00	0.0	968.3	968.3	968.0	58.0	22.6	20.2	22.9	22.5	20.2	19.8	87.0	83.0	86.0	86.0	5.4	3.6
2023-03-09	03:00:00	0.0	968.2	968.5	968.2	58.0	22.4	19.8	22.7	22.2	20.3	19.8	88.0	85.0	85.0	77.0	6.0	4.4
2023-03-09	04:00:00	0.0	967.7	968.3	967.7	58.0	21.9	19.4	22.4	21.9	19.8	19.3	86.0	85.0	86.0	101.0	6.6	4.7
2023-03-09	05:00:00	0.0	967.3	967.7	967.3	58.0	21.4	19.2	22.0	21.3	19.4	19.1	87.0	85.0	87.0	80.0	6.2	3.7
2023-03-09	06:00:00	0.0	967.2	967.4	967.1	58.0	21.3	18.9	21.5	21.2	19.2	18.8	87.0	85.0	86.0	81.0	5.2	3.3
2023-03-09	07:00:00	0.0	967.2	967.4	967.1	58.0	21.3	18.9	21.5	21.2	19.2	18.8	87.0	85.0	86.0	81.0	5.2	3.3
2023-03-09	08:00:00	0.0	967.1	967.1	966.7	58.0	20.9	18.7	21.2	20.9	18.9	18.7	88.0	86.0	87.0	91.0	4.8	3.0
2023-03-09	09:00:00	0.0	967.1	967.2	967.0	58.0	21.3	18.7	21.3	20.8	18.8	18.6	88.0	85.0	85.0	97.0	6.2	5.0
2023-03-09	10:00:00	0.0	967.4	967.4	967.1	35.6	21.4	18.8	21.5	21.2	18.8	18.6	86.0	84.0	85.0	104.0	6.8	3.5
2023-03-09	11:00:00	0.0	967.6	967.7	967.4	291.8	22.6	19.3	22.6	21.5	19.3	18.8	85.0	81.0	82.0	92.0	6.3	3.5
2023-03-09	12:00:00	0.0	968.0	968.1	967.6	1009.1	24.1	19.8	24.4	22.6	20.1	19.2	82.0	75.0	77.0	85.0	6.6	4.2
2023-03-09	13:00:00	0.6	969.0	969.0	967.9	358.0	21.6	20.2	24.2	21.6	20.2	19.6	92.0	76.0	92.0	219.0	8.0	2.7
2023-03-09	14:00:00	5.8	969.3	969.4	968.7	59.4	21.2	20.3	21.7	21.0	20.6	20.2	96.0	92.0	94.0	174.0	6.5	3.6
2023-03-09	15:00:00	2.4	968.8	969.3	968.6	75.9	21.4	20.4	21.5	21.2	20.5	20.2	94.0	93.0	94.0	156.0	7.4	3.9
2023-03-09	16:00:00	5.4	969.5	969.7	968.8	169.3	21.0	20.2	21.4	21.0	20.3	20.0	95.0	93.0	95.0	63.0	6.5	2.8
2023-03-09	17:00:00	1.8	968.5	969.5	968.5	138.1	20.6	19.8	21.0	20.6	20.3	19.6	96.0	93.0	95.0	104.0	7.5	5.3
2023-03-09	18:00:00	1.2	967.6	968.5	967.5	191.8	20.7	19.8	20.7	20.5	19.9	19.7	96.0	94.0	95.0	73.0	7.5	3.5
2023-03-09	19:00:00	1.0	967.5	968.3	967.5	187.6	20.7	19.9	21.0	20.6	20.1	19.7	96.0	94.0	96.0	348.0	5.3	2.3
2023-03-09	20:00:00	0.4	966.4	967.5	966.4	229.7	20.5	19.9	20.7	20.5	19.9	19.8	96.0	96.0	96.0	28.0	5.5	2.3
2023-03-09	21:00:00	0.0	965.3	966.4	965.2	367.1	21.3	20.2	21.3	20.5	20.3	19.9	96.0	93.0	94.0	209.0	4.4	0.7
2023-03-09	22:00:00	0.0	966.6	966.6	965.3	83.7	20.5	19.7	21.3	20.5	20.2	19.7	96.0	93.0	95.0	91.0	7.3	5.1
2023-03-09	23:00:00	0.0	967.3	967.3	966.5	83.7	20.3	19.4	20.5	20.3	19.7	19.4	95.0	94.0	95.0	81.0	7.9	3.7
2023-03-10	00:00:00	0.0	967.9	967.9	967.2	83.7	20.3	19.2	20.6	20.3	19.5	19.2	95.0	93.0	93.0	102.0	6.6	4.0
2023-03-10	01:00:00	0.0	968.2	968.3	967.8	83.7	20.3	19.1	20.5	20.1	19.3	19.1	94.0	92.0	93.0	97.0	6.1	2.7
2023-03-10	02:00:00	0.0	967.6	968.2	967.6	83.7	19.8	19.1	20.3	19.8	19.2	19.0	95.0	93.0	95.0	105.0	3.8	2.2
2023-03-10	03:00:00	0.0	967.2	967.6	967.0	83.7	20.3	18.9	20.4	19.8	19.4	18.9	96.0	92.0	92.0	81.0	3.7	2.5
2023-03-10	04:00:00	0.0	967.4	967.5	967.2	83.7	19.9	18.8	20.4	19.9	19.0	18.7	93.0	92.0	93.0	77.0	3.9	2.7
2023-03-10	05:00:00	0.0	967.1	967.4	967.0	83.7	20.3	19.0	20.3	19.9	19.1	18.8	94.0	92.0	92.0	89.0	6.0	4.5
2023-03-10	06:00:00	0.0	966.8	967.1	966.8	83.7	20.1	18.9	20.3	19.9	19.1	18.8	94.0	92.0	93.0	99.0	6.0	3.3
2023-03-10	07:00:00	0.0	966.6	966.8	966.6	83.7	20.2	18.9	20.5	20.0	19.1	18.8	93.0	91.0	92.0	91.0	5.2	3.4
2023-03-10	08:00:00	0.0	966.8	966.8	966.6	83.7	20.0	18.6	20.4	20.0	19.0	18.6	92.0	91.0	92.0	91.0	4.7	3.2
2023-03-10	09:00:00	0.0	967.2	967.2	966.8	83.7	20.1	18.6	20.1	19.9	18.7	18.5	92.0	91.0	91.0	92.0	5.2	3.7
2023-03-10	10:00:00	0.0	967.6	967.6	967.2	46.0	20.6	18.7	20.6	20.0	18.7	18.4	91.0	89.0	89.0	87.0	5.2	4.0
2023-03-10	11:00:00	0.0	968.3	968.3	967.6	639.9	22.7	19.5	22.7	20.5	19.6	18.6	89.0	82.0	82.0	88.0	5.2	3.7
2023-03-10	12:00:00	0.0	968.9	968.9	968.3	1575.7	24.3	19.5	24.6	22.7	20.6	19.3	83.0	74.0	75.0	61.0	6.7	3.4
2023-03-10	13:00:00	0.2	969.2	969.2	968.9	2288.8	25.7	20.4	25.7	24.3	20.5	19.3	77.0	69.0	73.0	29.0	6.5	1.9
2023-03-10	14:00:00	0.0	969.5	969.5	969.2	2868.6	26.2	20.2	26.5	25.6	21.0	19.7	74.0	68.0	69.0	16.0	6.7	2.1
2023-03-10	15:00:00	0.0	969.2	969.5	969.2	2987.3	27.3	20.7	27.8	26.2	21.8	20.0	71.0	64.0	68.0	36.0	4.8	1.1
2023-03-10	16:00:00	0.0	968.6	969.2	968.6	3435.5	28.9	21.6	29.3	27.3	21.7	20.5	69.0	61.0	65.0	288.0	5.0	2.0
2023-03-10	17:00:00	0.0	967.6	968.6	967.6	3539.0	30.4	20.7	30.4	28.7	21.5	20.1	65.0	56.0	56.0	246.0	6.0	3.3
2023-03-10	18:00:00	0.0	966.3	967.6	966.3	3245.3	30.6	20.5	31.1	29.4	21.6	19.6	59.0	52.0	55.0	227.0	6.6	2.6
2023-03-10	19:00:00	0.0	965.5	966.3	965.5	2617.2	31.3	19.1	31.5	30.1	21.3	18.9	57.0	48.0	48.0	286.0	6.1	2.4
2023-03-10	20:00:00	0.0	965.1	965.5	964.9	1584.6	29.1	21.0	31.7	28.4	21.3	19.2	64.0	48.0	62.0	12.0	7.0	1.6
2023-03-10	21:00:00	0.0	965.3	965.3	965.0	697.7	26.6	21.6	29.1	26.3	21.6	20.6	74.0	62.0	74.0	319.0	6.3	1.7
2023-03-10	22:00:00	0.0	965.6	965.8	965.2	173.4	26.2	21.5	27.5	25.6	22.3	21.1	82.0	69.0	75.0	139.0	5.4	1.6
2023-03-10	23:00:00	0.0	965.9	965.9	965.5	173.4	24.2	21.5	26.2	24.2	21.6	20.9	85.0	74.0	85.0	47.0	5.2	1.2
2023-03-11	00:00:00	0.0	966.4	966.4	965.9	173.4	23.3	21.3	24.2	23.3	22.0	21.3	91.0	85.0	89.0	72.0	2.7	2.0
2023-03-11	01:00:00	0.0	967.1	967.1	966.4	173.4	23.2	20.9	23.5	22.5	21.6	20.9	93.0	87.0	87.0	79.0	2.9	1.8
2023-03-11	02:00:00	0.0	967.4	967.5	967.1	173.4	21.8	20.3	23.2	21.8	20.9	20.2	91.0	87.0	91.0	98.0	3.0	2.1
2023-03-11	03:00:00	0.0	967.1	967.4	967.1	173.4	22.1	20.3	22.3	21.7	20.4	20.2	91.0	89.0	90.0	89.0	4.0	2.9
2023-03-11	04:00:00	0.0	966.8	967.2	966.8	173.4	22.1	20.3	22.3	21.6	20.5	20.1	91.0	89.0	90.0	119.0	3.7	1.4
2023-03-11	05:00:00	0.0	966.5	966.8	966.5	173.4	21.4	20.0	22.3	21.4	20.5	19.8	92.0	88.0	92.0	73.0	2.8	1.7
2023-03-11	06:00:00	0.0	966.4	966.6	966.4	173.4	21.2	20.1	21.4	20.7	20.3	19.7	94.0	92.0	94.0	89.0	3.5	2.9
2023-03-11	07:00:00	0.0	966.4	966.5	966.2	173.4	21.1	19.9	21.4	21.0	20.2	19.9	94.0	93.0	93.0	95.0	4.2	3.5
2023-03-11	08:00:00	0.0	966.5	966.6	966.4	173.4	20.8	19.4	21.1	20.8	19.9	19.4	93.0	92.0	92.0	109.0	4.2	2.8
2023-03-11	09:00:00	0.0	967.1	967.1	966.5	173.4	20.6	19.1	21.1	20.5	19.4	19.1	92.0	90.0	91.0	81.0	3.8	2.8
2023-03-11	10:00:00	0.0	967.7	967.7	967.1	49.4	20.9	19.3	20.9	20.4	19.3	18.9	92.0	91.0	91.0	93.0	3.6	2.5
2023-03-11	11:00:00	0.0	968.4	968.4	967.7	516.7	22.7	20.0	22.7	20.9	20.1	19.3	91.0	85.0	85.0	100.0	5.3	3.6
2023-03-11	12:00:00	0.0	968.7	968.7	968.3	1487.6	24.8	20.5	24.8	22.6	20.7	19.9	85.0	77.0	77.0	74.0	6.8	4.5
2023-03-11	13:00:00	0.0	969.0	969.0	968.6	2317.6	26.4	20.9	26.6	24.7	21.1	20.0	77.0	68.0	72.0	46.0	6.0	2.4
2023-03-11	14:00:00	0.0	968.7	969.0	968.6	2809.4	27.3	20.5	27.7	26.3	21.5	19.5	72.0	64.0	66.0	48.0	4.6	1.9
2023-03-11	15:00:00	0.0	968.1	968.6	968.1	3265.3	27.9	19.9	29.2	27.1	21.7	19.8	70.0	60.0	62.0	31.0	4.8	1.3
2023-03-11	16:00:00	0.0	967.5	968.1	967.5	2762.8	29.5	20.2	30.4	27.8	21.7	19.6	65.0	55.0	57.0	41.0	5.6	2.0
2023-03-11	17:00:00	0.0	966.5	967.5	966.5	2359.8	29.7	19.6	30.5	28.9	20.7	19.3	60.0	53.0	55.0	253.0	4.9	2.7
2023-03-11	18:00:00	0.0	965.6	966.5	965.6	1432.7	30.5	20.6	31.9	29.3	20.8	19.2	59.0	50.0	55.0	350.0	4.9	1.6
2023-03-11	19:00:00	0.0	964.9	965.6	964.9	1749.1	30.7	19.7	31.8	29.5	20.5	19.3	57.0	50.0	52.0	280.0	5.0	2.6
2023-03-11	20:00:00	0.0	964.6	964.9	964.6	1803.3	31.4	20.7	31.5	30.4	21.0	19.6	57.0	51.0	53.0	232.0	4.5	1.6
2023-03-11	21:00:00	0.0	964.6	964.6	964.4	456.9	29.9	20.1	31.8	29.3	20.9	19.3	57.0	51.0	56.0	166.0	3.6	1.6
2023-03-11	22:00:00	0.0	965.0	965.0	964.6	123.4	28.1	19.7	29.9	28.0	20.2	19.7	61.0	54.0	61.0	153.0	2.4	1.8
2023-03-11	23:00:00	0.0	965.6	965.6	965.0	123.4	26.2	20.3	28.1	26.2	20.4	19.7	71.0	61.0	70.0	105.0	2.7	1.1
2023-03-12	00:00:00	0.0	966.7	966.7	965.6	123.4	25.4	21.3	26.2	25.3	21.3	20.4	78.0	70.0	78.0	105.0	3.5	2.1
2023-03-12	01:00:00	0.0	967.3	967.3	966.7	123.4	25.2	20.6	25.9	25.2	21.3	20.6	78.0	73.0	76.0	133.0	3.9	1.8
2023-03-12	02:00:00	0.0	967.7	967.7	967.3	123.4	24.1	21.1	25.5	24.0	21.1	20.5	83.0	74.0	83.0	100.0	3.3	2.4
2023-03-12	03:00:00	0.0	967.9	968.0	967.7	123.4	24.5	19.8	25.2	24.1	21.1	19.8	83.0	75.0	75.0	92.0	5.4	4.0
2023-03-12	04:00:00	0.0	967.8	968.0	967.8	123.4	23.4	19.5	24.6	23.3	19.8	19.5	79.0	75.0	79.0	100.0	5.3	3.4
2023-03-12	05:00:00	0.0	967.3	967.8	967.3	123.4	22.8	19.3	23.3	22.2	19.5	19.2	84.0	79.0	81.0	97.0	5.2	4.1
2023-03-12	06:00:00	0.0	966.7	967.3	966.7	123.4	22.6	19.1	23.1	22.6	19.3	19.0	81.0	78.0	80.0	91.0	6.2	4.7
2023-03-12	07:00:00	0.0	966.4	966.7	966.4	123.4	22.0	18.8	22.7	22.0	19.1	18.8	82.0	80.0	82.0	87.0	6.5	3.6
2023-03-12	08:00:00	0.0	966.7	966.7	966.3	123.4	21.6	18.4	22.4	21.6	18.8	18.4	82.0	80.0	82.0	93.0	7.1	3.6
2023-03-12	09:00:00	0.0	967.1	967.1	966.7	123.4	21.4	18.1	21.7	21.3	18.5	18.0	83.0	81.0	81.0	99.0	5.2	4.1
2023-03-12	10:00:00	0.0	967.5	967.5	967.1	44.4	21.8	18.1	21.8	21.1	18.1	17.8	82.0	79.0	79.0	88.0	6.6	4.8
2023-03-12	11:00:00	0.0	968.4	968.4	967.5	660.3	23.7	18.3	23.9	21.8	18.6	18.1	79.0	71.0	72.0	91.0	7.9	5.6
2023-03-12	12:00:00	0.0	968.8	968.8	968.4	1546.6	25.5	19.4	25.5	23.7	19.4	18.2	72.0	68.0	69.0	83.0	9.4	5.7
2023-03-12	13:00:00	0.0	969.1	969.2	968.8	2281.0	26.8	19.2	27.1	25.3	19.7	18.6	70.0	62.0	63.0	66.0	9.6	5.2
2023-03-12	14:00:00	0.0	969.0	969.2	969.0	2724.2	27.4	19.4	28.1	26.5	20.0	18.7	64.0	59.0	62.0	58.0	9.7	4.7
2023-03-12	15:00:00	0.0	968.6	969.0	968.6	3474.3	29.2	20.0	29.2	27.3	20.2	19.0	63.0	56.0	58.0	20.0	8.2	3.4
2023-03-12	16:00:00	0.0	967.8	968.6	967.8	3014.0	28.9	20.1	29.4	27.7	20.4	19.1	61.0	56.0	59.0	55.0	7.6	3.2
2023-03-12	17:00:00	0.0	966.9	967.8	966.9	3253.5	29.0	19.3	30.8	28.9	20.6	18.9	60.0	51.0	56.0	31.0	7.1	2.8
2023-03-12	18:00:00	0.0	965.8	966.9	965.8	2284.2	30.6	20.0	30.8	28.9	20.7	19.0	58.0	51.0	53.0	83.0	7.1	3.1
2023-03-12	19:00:00	0.0	965.1	965.8	965.1	2131.9	29.6	19.6	31.0	29.6	20.2	18.7	55.0	50.0	55.0	66.0	10.8	4.2
2023-03-12	20:00:00	0.0	965.5	965.5	964.9	1292.4	29.1	19.5	30.8	29.1	20.6	19.2	58.0	52.0	56.0	76.0	7.5	4.6
2023-03-12	21:00:00	0.0	965.7	965.7	965.4	509.4	26.0	19.9	29.2	26.0	20.7	19.5	69.0	56.0	69.0	102.0	11.8	5.7
2023-03-12	22:00:00	0.0	966.4	966.4	965.7	45.2	24.9	19.9	26.0	24.9	20.0	19.6	74.0	69.0	74.0	96.0	7.7	2.6
2023-03-12	23:00:00	0.0	966.8	966.8	966.4	45.2	24.3	20.3	24.9	24.3	20.3	19.9	78.0	74.0	78.0	101.0	3.6	2.1
2023-03-13	00:00:00	0.0	967.3	967.3	966.8	45.2	23.6	20.5	24.3	23.6	20.6	20.2	83.0	78.0	83.0	87.0	4.9	3.4
2023-03-13	01:00:00	0.0	967.7	967.7	967.3	45.2	23.3	20.5	23.6	23.2	20.5	20.4	84.0	83.0	84.0	92.0	5.1	4.1
2023-03-13	02:00:00	0.0	967.9	968.0	967.7	45.2	23.1	20.6	23.4	23.1	20.6	20.5	86.0	84.0	86.0	99.0	4.9	3.1
2023-03-13	03:00:00	0.0	968.1	968.1	967.9	45.2	23.4	20.0	23.4	23.0	20.6	20.0	86.0	81.0	81.0	87.0	4.8	3.1
2023-03-13	04:00:00	0.0	967.9	968.1	967.8	45.2	23.4	19.5	23.5	23.2	19.9	19.5	82.0	78.0	79.0	93.0	5.3	3.9
2023-03-13	05:00:00	0.0	967.2	967.9	967.2	45.2	23.0	19.5	23.5	23.0	19.6	19.4	81.0	78.0	80.0	94.0	6.1	4.3
2023-03-13	06:00:00	0.0	967.0	967.2	966.9	45.2	22.8	19.4	23.1	22.8	19.5	19.3	81.0	80.0	81.0	95.0	6.5	4.8
2023-03-13	07:00:00	0.0	967.0	967.1	967.0	45.2	22.4	19.4	22.9	22.4	19.4	19.3	83.0	81.0	83.0	87.0	6.5	4.0
2023-03-13	08:00:00	0.0	967.0	967.1	967.0	45.2	22.4	19.4	22.9	22.4	19.4	19.3	83.0	81.0	83.0	87.0	6.5	4.0
2023-03-13	09:00:00	0.0	967.4	967.4	967.0	45.2	22.5	19.4	22.5	22.2	19.5	19.4	84.0	83.0	83.0	91.0	6.0	4.0
2023-03-13	10:00:00	0.0	967.8	967.8	967.4	31.5	22.7	19.5	22.7	22.3	19.5	19.4	83.0	82.0	82.0	89.0	5.2	3.4
2023-03-13	11:00:00	0.0	968.2	968.2	967.8	326.7	23.5	19.7	23.5	22.6	19.9	19.5	83.0	79.0	79.0	86.0	7.0	4.9
2023-03-13	12:00:00	0.0	968.7	968.7	968.1	802.3	24.6	20.0	24.6	23.5	20.4	19.7	80.0	75.0	75.0	77.0	7.0	4.4
2023-03-13	13:00:00	0.0	968.9	968.9	968.7	1436.9	25.6	20.0	25.9	24.6	20.5	19.7	76.0	70.0	71.0	63.0	9.3	4.2
2023-03-13	14:00:00	0.0	968.8	969.0	968.8	1760.7	26.7	20.6	27.2	25.6	20.9	19.8	72.0	67.0	69.0	63.0	7.9	3.3
2023-03-13	15:00:00	0.0	968.2	968.8	968.2	2188.8	29.1	21.5	29.1	26.6	21.8	20.1	69.0	63.0	63.0	70.0	5.9	2.6
2023-03-13	16:00:00	0.0	967.7	968.2	967.5	1767.0	26.6	21.1	29.5	26.3	21.5	19.9	72.0	59.0	72.0	359.0	6.6	2.5
2023-03-13	17:00:00	0.0	966.8	967.6	966.8	3099.1	27.7	21.2	27.9	26.3	22.4	20.7	75.0	67.0	68.0	113.0	8.1	3.7
2023-03-13	18:00:00	0.0	965.6	966.8	965.5	2623.4	28.8	20.7	29.3	27.3	22.2	20.1	69.0	59.0	62.0	111.0	8.4	4.6
2023-03-13	19:00:00	0.0	965.7	965.7	965.5	967.7	26.4	21.2	28.8	26.4	21.2	19.9	73.0	61.0	73.0	99.0	11.9	6.3
2023-03-13	20:00:00	0.8	966.0	966.2	965.6	132.3	22.5	20.9	26.4	22.4	21.3	20.6	92.0	73.0	91.0	77.0	11.9	3.7
2023-03-13	21:00:00	0.0	966.2	966.2	965.8	60.6	22.6	21.2	22.7	22.4	21.2	20.8	92.0	90.0	92.0	92.0	5.2	3.1
2023-03-13	22:00:00	0.0	966.7	966.7	966.1	9.8	22.5	21.1	22.7	22.5	21.3	21.1	93.0	92.0	92.0	87.0	5.9	4.0
2023-03-13	23:00:00	0.0	967.3	967.3	966.7	9.8	22.6	21.0	22.6	22.5	21.2	21.0	92.0	91.0	91.0	99.0	5.1	2.8
2023-03-14	00:00:00	0.0	968.2	968.2	967.3	9.8	22.4	21.0	22.6	22.3	21.0	20.9	92.0	91.0	92.0	86.0	4.0	2.8
2023-03-14	01:00:00	0.0	968.2	968.3	968.2	9.8	22.3	20.9	22.5	22.3	21.1	20.9	93.0	92.0	92.0	92.0	4.1	3.2
2023-03-14	02:00:00	0.0	968.0	968.2	968.0	9.8	22.1	20.7	22.5	22.1	21.0	20.7	92.0	90.0	92.0	82.0	5.5	3.8
2023-03-14	03:00:00	0.0	967.8	968.0	967.8	9.8	22.2	20.7	22.3	22.1	20.7	20.7	92.0	91.0	91.0	86.0	6.9	4.8
2023-03-14	04:00:00	0.0	967.4	967.8	967.4	9.8	22.2	20.6	22.2	22.1	20.7	20.6	92.0	91.0	91.0	85.0	6.7	3.7
2023-03-14	05:00:00	0.0	967.3	967.5	967.3	9.8	22.4	20.5	22.5	22.2	20.7	20.5	91.0	89.0	89.0	86.0	6.0	3.8
2023-03-14	06:00:00	0.0	966.7	967.3	966.7	9.8	22.4	20.3	22.5	22.2	20.5	20.3	89.0	88.0	88.0	82.0	6.7	4.3
2023-03-14	07:00:00	0.0	966.7	966.9	966.6	9.8	22.1	20.3	22.4	22.1	20.3	20.2	89.0	88.0	89.0	75.0	7.5	4.4
2023-03-14	08:00:00	0.0	967.1	967.1	966.6	9.8	22.1	20.3	22.3	22.0	20.3	20.2	90.0	88.0	90.0	80.0	7.6	4.6
2023-03-14	09:00:00	0.0	967.5	967.5	967.0	9.8	21.9	20.1	22.1	21.9	20.3	20.1	90.0	89.0	89.0	74.0	7.6	3.7
2023-03-14	10:00:00	0.0	967.7	967.7	967.5	25.6	21.9	20.2	22.0	21.7	20.2	20.0	91.0	89.0	90.0	84.0	5.8	4.1
2023-03-14	11:00:00	0.0	968.2	968.3	967.7	269.4	22.7	20.4	22.7	21.9	20.5	20.2	90.0	87.0	87.0	86.0	5.6	3.2
2023-03-14	12:00:00	0.0	968.9	968.9	968.2	541.2	23.6	21.1	23.6	22.6	21.1	20.4	87.0	84.0	86.0	75.0	6.3	3.6
2023-03-14	13:00:00	0.0	969.1	969.1	968.8	1251.3	24.7	20.8	25.3	23.6	21.6	20.5	86.0	77.0	79.0	43.0	6.6	3.0
2023-03-14	14:00:00	0.0	969.0	969.2	969.0	1692.8	25.5	20.8	26.0	24.7	21.7	20.6	80.0	74.0	75.0	44.0	8.3	3.2
2023-03-14	15:00:00	0.0	968.8	969.0	968.8	1493.8	26.3	21.0	26.3	25.4	21.5	20.6	77.0	71.0	73.0	49.0	8.7	4.0
2023-03-14	16:00:00	0.0	967.8	968.8	967.8	2596.1	27.5	21.4	28.0	26.1	21.8	20.3	73.0	66.0	69.0	31.0	8.7	3.9
2023-03-14	17:00:00	0.0	966.7	967.8	966.7	2418.0	27.6	20.4	28.4	27.3	21.8	20.4	70.0	64.0	65.0	44.0	8.1	4.0
2023-03-14	18:00:00	0.0	965.6	966.7	965.6	2140.8	28.7	20.9	29.2	27.6	21.3	20.3	67.0	61.0	63.0	54.0	8.3	4.5
2023-03-14	19:00:00	0.0	965.6	965.7	965.3	1460.3	27.1	20.7	29.2	26.6	21.4	19.8	68.0	61.0	68.0	39.0	9.4	3.4
2023-03-14	20:00:00	0.0	965.0	965.6	964.9	1622.0	28.0	20.3	28.7	27.1	21.5	20.0	69.0	62.0	63.0	71.0	9.4	6.0
2023-03-14	21:00:00	0.0	965.5	965.5	964.9	538.5	26.5	20.8	28.5	26.5	21.4	20.2	71.0	63.0	71.0	84.0	9.4	5.0
2023-03-14	22:00:00	0.0	966.0	966.0	965.5	40.5	25.4	20.7	26.5	25.4	20.8	20.6	75.0	71.0	75.0	88.0	8.0	3.7
2023-03-14	23:00:00	0.0	966.3	966.3	966.0	40.5	24.6	20.9	25.4	24.6	21.0	20.7	80.0	75.0	80.0	94.0	5.6	3.8
2023-03-15	00:00:00	0.0	966.8	966.8	966.3	40.5	24.1	20.9	24.6	24.1	21.0	20.9	82.0	80.0	82.0	93.0	5.7	3.6
2023-03-15	01:00:00	0.0	967.4	967.5	966.8	40.5	24.1	20.8	24.1	23.7	20.9	20.7	84.0	82.0	82.0	87.0	5.1	3.0
2023-03-15	02:00:00	0.0	967.4	967.5	967.4	40.5	24.3	20.6	24.4	23.9	20.8	20.5	83.0	79.0	80.0	81.0	4.6	3.2
2023-03-15	03:00:00	0.0	967.4	967.5	967.4	40.5	23.9	20.7	24.5	23.8	20.7	20.5	82.0	79.0	82.0	90.0	4.6	2.9
2023-03-15	04:00:00	0.0	967.2	967.4	967.1	40.5	23.8	20.8	24.0	23.8	20.8	20.6	84.0	82.0	84.0	87.0	6.2	4.2
2023-03-15	05:00:00	0.0	967.0	967.2	967.0	40.5	23.5	20.5	23.8	23.5	20.9	20.5	84.0	83.0	83.0	78.0	6.1	4.4
2023-03-15	06:00:00	0.0	967.0	967.1	966.9	40.5	23.8	20.1	23.9	23.4	20.5	20.1	83.0	80.0	80.0	66.0	7.5	3.9
2023-03-15	07:00:00	0.0	966.8	967.0	966.8	40.5	23.1	20.2	23.8	23.1	20.2	20.1	84.0	80.0	84.0	69.0	6.4	3.8
2023-03-15	08:00:00	0.0	967.1	967.1	966.8	40.5	22.7	20.1	23.2	22.7	20.2	20.0	85.0	83.0	85.0	74.0	5.8	3.5
2023-03-15	09:00:00	0.0	967.7	967.7	967.1	40.5	22.6	20.2	22.7	22.3	20.3	20.0	88.0	85.0	87.0	77.0	5.8	4.0
2023-03-15	10:00:00	0.0	968.2	968.2	967.7	25.0	22.5	20.1	22.6	22.4	20.2	20.0	87.0	86.0	87.0	87.0	5.8	3.9
2023-03-15	11:00:00	0.0	968.9	968.9	968.2	318.3	23.3	20.6	23.3	22.5	20.6	20.1	87.0	84.0	85.0	82.0	6.0	3.4
2023-03-15	12:00:00	0.0	969.4	969.5	968.9	803.2	24.4	21.0	24.4	23.3	21.0	20.4	85.0	80.0	81.0	73.0	8.0	4.7
2023-03-15	13:00:00	0.0	969.3	969.5	969.3	1744.2	25.6	20.7	26.4	24.4	21.8	20.3	81.0	73.0	74.0	52.0	8.8	4.0
2023-03-15	14:00:00	0.0	969.3	969.5	969.3	1744.2	25.6	20.7	26.4	24.4	21.8	20.3	81.0	73.0	74.0	52.0	8.8	4.0
2023-03-15	15:00:00	0.0	968.7	969.2	968.7	1895.7	27.5	20.9	27.5	26.2	21.6	20.2	73.0	67.0	67.0	46.0	7.8	3.3
2023-03-15	16:00:00	0.0	967.8	968.7	967.8	2615.8	29.0	20.5	29.3	27.4	21.5	19.9	67.0	59.0	60.0	43.0	6.3	3.1
2023-03-15	17:00:00	0.2	966.9	967.8	966.9	2358.9	27.2	22.6	30.2	25.0	23.6	19.8	87.0	56.0	76.0	75.0	8.2	3.5
2023-03-15	18:00:00	0.0	965.8	966.9	965.8	2658.6	29.6	21.1	29.6	27.2	22.8	20.3	77.0	59.0	60.0	32.0	8.8	3.2
2023-03-15	19:00:00	0.0	965.2	965.8	965.1	1268.5	27.0	22.7	29.6	26.0	22.7	19.9	82.0	57.0	77.0	360.0	8.2	0.9
2023-03-15	20:00:00	0.2	965.4	965.5	965.2	696.1	26.0	20.7	27.4	26.0	22.5	20.5	77.0	70.0	73.0	41.0	5.9	1.3
2023-03-15	21:00:00	0.0	965.5	965.5	965.3	300.4	26.3	20.7	26.5	26.0	21.0	20.4	74.0	69.0	71.0	79.0	5.1	2.5
2023-03-15	22:00:00	0.0	965.8	965.8	965.5	60.9	25.4	21.1	26.3	25.4	21.1	20.7	77.0	71.0	77.0	102.0	4.0	2.9
2023-03-15	23:00:00	0.0	966.5	966.5	965.7	60.9	24.8	21.4	25.6	24.8	21.4	21.1	81.0	76.0	81.0	87.0	3.7	1.5
2023-03-16	00:00:00	0.0	967.1	967.1	966.5	60.9	24.6	21.4	24.9	24.5	21.6	21.4	83.0	81.0	82.0	86.0	3.3	2.5
2023-03-16	01:00:00	0.0	967.6	967.7	967.1	60.9	23.7	21.8	24.8	23.7	21.8	21.3	89.0	82.0	89.0	78.0	4.9	2.0
2023-03-16	02:00:00	0.0	967.4	967.6	967.2	60.9	23.4	21.5	23.7	23.3	21.9	21.4	91.0	88.0	89.0	93.0	4.9	3.7
2023-03-16	03:00:00	0.0	967.4	967.6	967.4	60.9	23.3	21.0	23.6	23.3	21.5	21.0	89.0	86.0	87.0	78.0	5.6	3.6
2023-03-16	04:00:00	0.2	967.2	967.4	967.1	60.9	22.7	20.7	23.5	22.7	21.1	20.7	89.0	86.0	89.0	86.0	5.4	2.7
2023-03-16	05:00:00	0.0	967.2	967.4	967.1	60.9	22.4	20.6	23.1	22.3	21.1	20.4	91.0	87.0	90.0	74.0	4.1	2.0
2023-03-16	06:00:00	0.0	967.0	967.4	967.0	60.9	22.2	20.6	22.7	22.1	21.0	20.5	91.0	89.0	91.0	70.0	4.0	2.5
2023-03-16	07:00:00	0.0	966.8	967.0	966.8	60.9	22.9	20.5	23.0	22.1	20.8	20.5	91.0	86.0	87.0	64.0	4.2	1.4
2023-03-16	08:00:00	0.0	966.7	966.8	966.6	60.9	23.0	20.6	23.1	22.8	20.6	20.5	88.0	86.0	86.0	85.0	4.6	2.7
2023-03-16	09:00:00	0.0	967.0	967.0	966.7	60.9	22.6	20.8	23.0	22.5	20.9	20.6	90.0	86.0	90.0	105.0	4.7	2.8
2023-03-16	10:00:00	0.0	967.4	967.4	966.9	24.1	22.6	20.3	22.7	22.2	20.8	20.3	90.0	87.0	87.0	96.0	5.5	3.6
2023-03-16	11:00:00	0.0	967.9	967.9	967.4	743.4	24.4	20.2	24.5	22.6	20.9	20.2	88.0	77.0	77.0	78.0	8.3	5.7
2023-03-16	12:00:00	0.0	968.4	968.5	967.9	1434.7	26.0	20.3	26.2	24.4	20.9	19.7	78.0	70.0	71.0	73.0	9.0	5.2
2023-03-16	13:00:00	0.0	968.7	968.7	968.4	2361.5	27.0	19.9	27.1	25.0	20.6	19.4	72.0	65.0	65.0	51.0	8.9	4.3
2023-03-16	14:00:00	0.0	968.7	968.8	968.7	2329.5	27.1	19.4	27.4	26.5	20.4	19.4	67.0	63.0	63.0	48.0	8.7	3.7
2023-03-16	15:00:00	0.0	968.4	968.8	968.4	3064.7	28.4	20.1	28.9	26.8	20.6	19.3	65.0	59.0	61.0	59.0	7.6	4.0
2023-03-16	16:00:00	0.0	967.7	968.4	967.7	3478.6	29.2	20.0	29.8	28.1	20.5	19.2	62.0	56.0	58.0	42.0	7.7	3.8
2023-03-16	17:00:00	0.0	966.7	967.7	966.7	3001.6	28.5	20.4	30.2	28.4	21.2	19.6	62.0	56.0	61.0	58.0	7.7	3.6
2023-03-16	18:00:00	0.0	965.5	966.7	965.5	2146.6	29.2	20.2	30.0	28.5	21.6	19.7	64.0	55.0	59.0	25.0	6.0	2.9
2023-03-16	19:00:00	0.0	964.6	965.5	964.6	2194.6	28.8	21.3	30.2	28.2	21.3	19.9	64.0	57.0	64.0	350.0	6.5	3.2
2023-03-16	20:00:00	0.0	964.5	964.6	964.5	1856.3	29.1	19.6	30.0	28.8	21.2	18.7	64.0	52.0	57.0	51.0	5.8	2.5
2023-03-16	21:00:00	0.0	964.6	964.7	964.5	819.2	28.3	19.6	29.4	28.3	19.8	18.3	60.0	53.0	60.0	57.0	4.5	1.5
2023-03-16	22:00:00	0.0	965.3	965.3	964.5	84.3	26.5	19.7	28.3	26.5	19.9	19.5	66.0	59.0	66.0	71.0	3.0	1.7
2023-03-16	23:00:00	0.0	966.1	966.1	965.3	84.3	25.3	19.9	26.5	25.3	19.9	19.6	72.0	66.0	72.0	114.0	2.1	1.5
2023-03-17	00:00:00	0.0	967.0	967.0	966.1	84.3	24.6	20.1	25.4	24.2	20.3	19.9	78.0	72.0	76.0	93.0	2.1	1.6
2023-03-17	01:00:00	0.0	967.2	967.3	967.0	84.3	23.7	20.0	24.6	23.7	20.2	19.9	80.0	76.0	80.0	115.0	2.4	1.7
2023-03-17	02:00:00	0.0	967.5	967.5	967.2	84.3	23.6	20.5	23.7	23.3	20.6	20.0	84.0	80.0	83.0	87.0	3.2	2.6
2023-03-17	03:00:00	0.0	967.4	967.5	967.3	84.3	23.8	20.7	24.1	23.6	20.7	20.5	83.0	81.0	83.0	94.0	3.7	2.7
2023-03-17	04:00:00	0.0	967.5	967.5	967.3	84.3	23.8	20.7	23.9	23.4	20.8	20.6	85.0	82.0	83.0	94.0	4.8	3.4
2023-03-17	05:00:00	0.0	967.4	967.5	967.2	84.3	23.6	20.4	23.9	23.6	20.7	20.4	83.0	82.0	83.0	93.0	4.8	2.9
2023-03-17	06:00:00	0.0	967.0	967.4	967.0	84.3	23.2	20.3	23.7	23.2	20.5	20.3	84.0	82.0	84.0	98.0	4.9	3.5
2023-03-17	07:00:00	0.0	966.7	967.0	966.6	84.3	23.1	19.9	23.3	22.9	20.3	19.9	84.0	82.0	82.0	91.0	5.7	3.2
2023-03-17	08:00:00	0.0	967.0	967.0	966.6	84.3	22.7	19.5	23.3	22.7	19.9	19.5	82.0	81.0	82.0	90.0	6.4	3.7
2023-03-17	09:00:00	0.0	967.4	967.4	967.0	84.3	22.7	19.4	22.9	22.4	19.6	19.3	83.0	81.0	81.0	92.0	6.1	4.2
2023-03-17	10:00:00	0.0	968.0	968.0	967.4	69.4	23.2	19.6	23.2	22.6	19.6	19.3	82.0	80.0	80.0	91.0	6.9	5.4
2023-03-17	11:00:00	0.0	968.6	968.6	968.0	612.2	24.7	19.8	24.7	23.2	19.9	19.5	80.0	74.0	74.0	82.0	8.5	5.5
2023-03-17	12:00:00	0.0	969.0	969.1	968.6	1679.0	26.3	20.1	26.5	24.6	20.5	19.5	75.0	67.0	69.0	76.0	8.9	5.0
2023-03-17	13:00:00	0.0	969.3	969.3	969.0	2031.3	26.6	20.0	27.1	26.0	20.6	19.5	70.0	65.0	67.0	53.0	8.4	3.9
2023-03-17	14:00:00	0.0	969.3	969.4	969.2	2907.2	28.7	19.8	29.4	26.5	20.8	19.3	67.0	57.0	58.0	28.0	7.8	3.7
2023-03-17	15:00:00	0.0	969.4	969.5	969.3	3236.6	29.1	20.4	29.8	28.2	21.0	19.8	62.0	57.0	60.0	38.0	8.5	3.3
2023-03-17	16:00:00	0.0	969.4	969.5	969.3	3236.6	29.1	20.4	29.8	28.2	21.0	19.8	62.0	57.0	60.0	38.0	8.5	3.3
2023-03-17	17:00:00	0.0	968.1	968.8	968.0	3548.2	32.0	18.8	32.8	30.3	20.8	18.1	55.0	45.0	46.0	355.0	7.4	2.9
2023-03-17	18:00:00	0.0	966.7	968.1	966.7	2395.0	30.5	19.2	32.0	30.4	19.8	18.1	53.0	46.0	51.0	42.0	6.1	2.3
2023-03-17	19:00:00	0.0	965.4	966.7	965.4	2277.7	31.6	19.0	32.0	30.6	20.0	18.1	51.0	44.0	47.0	35.0	7.3	3.0
2023-03-17	20:00:00	0.0	964.6	965.4	964.6	1682.8	31.3	18.7	32.0	31.2	19.0	17.7	48.0	43.0	47.0	34.0	6.6	2.0
2023-03-17	21:00:00	0.0	964.6	964.7	964.4	819.0	30.4	18.6	31.3	30.4	19.2	18.2	50.0	47.0	49.0	45.0	5.3	1.5
2023-03-17	22:00:00	0.0	965.2	965.2	964.6	110.5	28.7	18.9	30.4	28.7	19.3	18.4	56.0	49.0	56.0	134.0	2.7	0.8
2023-03-17	23:00:00	0.0	966.5	966.5	965.2	110.5	28.3	19.1	28.8	27.7	19.1	18.6	58.0	54.0	57.0	151.0	1.6	1.4
2023-03-18	00:00:00	0.0	967.6	967.6	966.5	110.5	26.0	19.5	28.8	26.0	19.6	18.9	68.0	56.0	67.0	130.0	1.8	1.6
2023-03-18	01:00:00	0.0	968.1	968.1	967.6	110.5	25.4	19.6	26.4	24.8	19.8	19.3	74.0	65.0	70.0	129.0	1.8	1.6
2023-03-18	02:00:00	0.0	968.5	968.5	968.1	110.5	24.3	20.4	25.9	24.3	20.4	19.5	79.0	68.0	79.0	120.0	2.1	1.7
2023-03-18	03:00:00	0.0	968.4	968.5	968.4	110.5	24.8	20.1	25.6	24.3	20.4	20.0	79.0	72.0	75.0	111.0	4.9	3.1
2023-03-18	04:00:00	0.0	968.6	968.8	968.4	110.5	24.3	20.3	25.0	24.2	20.3	19.9	79.0	74.0	78.0	84.0	4.9	3.4
2023-03-18	05:00:00	0.0	968.1	968.6	968.1	110.5	24.2	20.2	24.8	24.2	20.3	20.0	79.0	75.0	79.0	113.0	7.3	4.8
2023-03-18	06:00:00	0.0	968.0	968.2	968.0	110.5	23.4	20.0	24.1	23.4	20.3	20.0	81.0	79.0	81.0	106.0	7.0	2.8
2023-03-18	07:00:00	0.0	967.6	968.0	967.6	110.5	22.8	19.5	23.4	22.8	19.9	19.5	83.0	80.0	81.0	86.0	6.0	4.4
2023-03-18	08:00:00	0.0	967.9	967.9	967.6	110.5	22.3	18.8	22.9	22.2	19.5	18.8	81.0	80.0	81.0	81.0	5.6	3.7
2023-03-18	09:00:00	0.0	968.4	968.4	967.9	110.5	21.9	18.2	22.3	21.9	18.8	18.2	81.0	78.0	79.0	85.0	6.5	4.6
2023-03-18	10:00:00	0.0	968.8	968.8	968.4	44.6	22.0	18.3	22.1	21.6	18.3	18.1	80.0	79.0	79.0	88.0	6.1	4.2
2023-03-18	11:00:00	0.0	969.2	969.2	968.8	561.4	23.7	18.8	23.7	22.0	18.8	18.3	79.0	73.0	74.0	84.0	7.5	5.4
2023-03-18	12:00:00	0.0	969.8	969.8	969.2	1485.5	25.5	18.9	25.7	23.7	19.5	18.5	74.0	67.0	67.0	79.0	7.5	4.4
2023-03-18	13:00:00	0.0	970.1	970.1	969.8	2245.4	27.3	19.7	27.4	25.3	19.8	18.8	70.0	62.0	63.0	49.0	6.3	2.8
2023-03-18	14:00:00	0.0	969.9	970.1	969.9	2821.9	28.2	19.4	28.5	27.0	20.8	19.1	67.0	58.0	59.0	333.0	6.0	2.5
2023-03-18	15:00:00	0.0	969.5	969.9	969.5	3258.6	30.0	19.8	30.0	28.1	20.9	19.4	62.0	54.0	54.0	321.0	5.6	2.3
2023-03-18	16:00:00	0.0	968.9	969.5	968.9	3509.8	31.3	19.7	31.8	29.5	20.7	18.9	56.0	50.0	50.0	340.0	5.3	2.7
2023-03-18	17:00:00	0.0	968.0	968.9	968.0	3150.4	32.2	18.5	32.4	30.4	20.3	18.5	53.0	44.0	44.0	267.0	6.8	3.4
2023-03-18	18:00:00	0.0	966.9	968.0	966.9	1941.3	30.9	18.2	32.9	30.9	18.9	16.2	47.0	38.0	47.0	269.0	5.7	1.7
2023-03-18	19:00:00	0.0	965.8	966.9	965.8	2131.8	31.6	16.1	32.3	30.6	19.0	16.1	49.0	39.0	39.0	90.0	4.5	1.8
2023-03-18	20:00:00	0.0	965.3	965.8	965.3	418.4	30.4	17.3	31.6	30.3	17.8	15.4	47.0	38.0	46.0	177.0	4.0	1.4
2023-03-18	21:00:00	0.0	965.7	965.7	965.3	515.1	30.1	16.7	31.7	30.0	18.0	15.6	47.0	40.0	45.0	192.0	2.6	0.4
2023-03-18	22:00:00	0.0	966.2	966.2	965.7	71.6	28.9	18.1	30.6	28.9	18.2	15.7	52.0	41.0	52.0	191.0	3.6	2.6
2023-03-18	23:00:00	0.0	966.8	966.8	966.2	71.6	26.6	17.9	28.9	26.6	18.8	17.8	61.0	52.0	59.0	151.0	6.3	2.8
2023-03-19	00:00:00	0.0	967.6	967.6	966.8	71.6	25.2	18.7	26.7	24.7	18.7	17.7	67.0	58.0	67.0	139.0	7.9	2.3
2023-03-19	01:00:00	0.0	968.2	968.2	967.6	71.6	24.3	18.7	25.2	24.3	18.9	18.6	71.0	67.0	71.0	52.0	3.1	1.0
2023-03-19	02:00:00	0.0	968.5	968.6	968.2	71.6	24.3	18.6	24.5	23.1	18.9	18.3	76.0	70.0	71.0	119.0	2.5	1.3
2023-03-19	03:00:00	0.0	968.2	968.6	968.2	71.6	22.8	18.9	24.3	22.4	19.1	18.4	80.0	71.0	79.0	10.0	3.5	1.7
2023-03-19	04:00:00	0.0	968.3	968.3	968.1	71.6	21.3	18.7	22.8	21.1	19.2	18.5	86.0	79.0	85.0	275.0	5.0	2.0
2023-03-19	05:00:00	0.0	967.8	968.3	967.8	71.6	21.6	18.9	22.1	21.3	19.4	18.8	86.0	84.0	85.0	190.0	2.9	1.5
2023-03-19	06:00:00	0.0	967.5	967.8	967.4	71.6	20.5	18.9	21.6	20.3	19.2	18.4	90.0	85.0	90.0	16.0	2.9	0.7
2023-03-19	07:00:00	0.0	967.1	967.6	967.0	71.6	19.9	18.5	20.6	19.6	19.1	18.3	94.0	90.0	92.0	128.0	2.8	2.3
2023-03-19	08:00:00	0.0	967.2	967.3	967.0	71.6	19.8	18.6	21.2	19.5	19.3	18.2	94.0	87.0	93.0	126.0	2.9	2.3
2023-03-19	09:00:00	0.0	967.5	967.5	967.2	71.6	19.4	18.4	20.3	19.3	18.9	18.1	94.0	91.0	94.0	117.0	2.9	2.4
2023-03-19	10:00:00	0.0	968.4	968.4	967.5	43.7	20.2	18.8	20.3	19.3	19.0	18.1	94.0	92.0	92.0	123.0	3.5	2.7
2023-03-19	11:00:00	0.0	968.9	968.9	968.4	541.4	22.6	19.6	22.6	20.2	19.7	18.8	92.0	83.0	83.0	96.0	4.4	3.1
2023-03-19	12:00:00	0.0	969.2	969.3	968.9	1456.3	25.3	19.7	25.3	22.6	20.3	19.4	83.0	72.0	72.0	86.0	5.0	3.1
2023-03-19	13:00:00	0.0	969.7	969.7	969.2	2201.4	27.0	19.3	27.5	25.1	20.3	19.2	73.0	63.0	63.0	56.0	5.0	1.5
2023-03-19	14:00:00	0.0	969.6	969.8	969.6	2766.8	28.9	20.9	28.9	26.9	20.9	19.3	67.0	58.0	62.0	46.0	3.4	1.6
2023-03-19	15:00:00	0.0	969.0	969.6	969.0	3173.3	30.9	19.9	31.4	28.7	21.0	18.9	62.0	48.0	52.0	335.0	5.7	1.9
2023-03-19	16:00:00	0.0	968.0	969.0	968.0	3408.8	31.9	18.0	32.7	30.4	20.8	17.4	54.0	42.0	44.0	314.0	6.8	2.4
2023-03-19	17:00:00	0.0	967.2	968.0	967.2	2356.5	31.2	18.8	32.7	30.9	19.9	17.7	50.0	42.0	48.0	258.0	5.0	2.9
2023-03-19	18:00:00	0.0	966.9	967.2	966.6	1943.9	27.9	19.9	33.1	27.9	19.9	16.9	62.0	39.0	62.0	317.0	13.9	9.3
2023-03-19	19:00:00	0.0	966.4	967.0	966.4	703.5	26.5	19.7	28.0	26.2	20.2	19.4	69.0	61.0	67.0	6.0	13.9	3.0
2023-03-19	20:00:00	0.0	966.4	966.4	966.2	746.6	26.4	19.3	26.9	25.9	20.2	18.9	68.0	64.0	65.0	65.0	6.2	2.9
2023-03-19	21:00:00	0.0	966.6	966.7	966.4	365.1	24.9	19.5	26.3	24.5	20.0	19.0	76.0	64.0	72.0	88.0	7.0	3.4
2023-03-19	22:00:00	0.0	966.6	966.7	966.6	113.6	24.0	19.0	25.0	23.9	19.7	19.0	77.0	72.0	74.0	53.0	4.9	1.5
2023-03-19	23:00:00	0.0	967.5	967.5	966.6	113.6	22.7	19.0	24.0	22.5	19.3	18.8	82.0	74.0	80.0	67.0	2.7	2.0
2023-03-20	00:00:00	0.0	968.2	968.2	967.5	113.6	22.2	19.2	23.1	22.1	19.4	18.9	84.0	78.0	83.0	76.0	2.9	1.4
2023-03-20	01:00:00	0.0	968.6	968.6	968.3	113.6	22.3	19.5	22.4	21.8	19.5	19.1	86.0	83.0	84.0	102.0	3.9	3.0
2023-03-20	02:00:00	0.0	968.8	968.8	968.6	113.6	21.9	19.3	22.3	21.8	19.5	19.2	85.0	84.0	85.0	100.0	4.2	2.3
2023-03-20	03:00:00	0.0	968.4	968.8	968.4	113.6	22.1	19.0	22.2	21.8	19.3	19.0	85.0	83.0	83.0	130.0	3.6	2.0
2023-03-20	04:00:00	0.0	968.1	968.5	968.0	113.6	20.6	18.7	22.1	20.6	19.1	18.6	89.0	82.0	89.0	103.0	3.6	2.3
2023-03-20	05:00:00	0.0	968.1	968.5	968.0	113.6	21.0	19.2	21.5	20.5	19.4	18.7	90.0	87.0	89.0	117.0	3.7	3.0
2023-03-20	06:00:00	0.0	967.7	968.1	967.6	113.6	21.1	18.7	21.6	20.7	19.3	18.7	90.0	86.0	86.0	80.0	4.1	2.6
2023-03-20	07:00:00	0.0	967.4	967.7	967.4	113.6	20.6	18.8	21.2	20.6	19.2	18.7	90.0	87.0	90.0	102.0	4.1	2.2
2023-03-20	08:00:00	0.0	967.4	967.7	967.4	113.6	20.6	18.8	21.2	20.6	19.2	18.7	90.0	87.0	90.0	102.0	4.1	2.2
2023-03-20	09:00:00	0.0	967.8	967.8	967.4	113.6	20.6	18.3	20.8	19.6	18.6	17.9	92.0	87.0	87.0	95.0	3.7	3.0
2023-03-20	10:00:00	0.0	968.3	968.3	967.7	30.1	20.8	18.5	20.8	20.2	18.5	18.2	89.0	87.0	87.0	118.0	3.8	3.0
2023-03-20	11:00:00	0.0	968.9	968.9	968.3	504.3	23.0	19.0	23.0	20.7	19.2	18.4	87.0	78.0	78.0	97.0	4.7	3.7
2023-03-20	12:00:00	0.0	969.5	969.5	968.9	1521.5	25.2	19.2	25.5	23.1	20.0	19.0	79.0	69.0	70.0	78.0	5.9	3.4
2023-03-20	13:00:00	0.0	969.8	969.8	969.5	2205.2	27.2	19.4	27.3	25.1	20.1	19.3	71.0	61.0	62.0	72.0	4.6	1.5
2023-03-20	14:00:00	0.0	969.8	969.9	969.8	2753.1	29.8	19.7	29.8	27.3	20.9	18.9	64.0	55.0	55.0	300.0	5.6	2.9
2023-03-20	15:00:00	0.0	969.4	969.9	969.4	3166.6	30.6	19.3	30.7	29.0	20.5	19.0	58.0	51.0	51.0	311.0	5.2	1.8
2023-03-20	16:00:00	0.0	968.9	969.5	968.9	3450.8	31.8	19.1	32.2	30.3	19.7	18.4	52.0	45.0	47.0	311.0	5.5	2.7
2023-03-20	17:00:00	0.0	968.0	968.9	968.0	2310.8	32.1	18.6	33.0	30.3	20.0	18.1	51.0	43.0	45.0	276.0	6.8	2.6
2023-03-20	18:00:00	0.0	967.0	968.0	967.0	3061.7	32.4	17.9	33.6	31.9	18.8	16.9	45.0	39.0	42.0	272.0	7.9	4.7
2023-03-20	19:00:00	0.0	966.4	967.0	966.4	2385.5	32.4	18.8	33.3	31.5	19.1	17.8	47.0	42.0	45.0	254.0	7.9	3.1
2023-03-20	20:00:00	0.0	966.3	966.4	966.3	1681.0	32.1	18.9	32.8	31.4	19.2	17.3	48.0	41.0	46.0	273.0	6.0	3.0
2023-03-20	21:00:00	0.0	966.7	966.7	966.3	1124.2	31.4	19.5	32.1	31.3	20.0	18.3	51.0	44.0	49.0	257.0	6.1	4.5
2023-03-20	22:00:00	2.6	967.1	967.2	966.7	252.0	24.3	21.8	31.4	23.7	21.8	18.7	87.0	49.0	86.0	76.0	10.5	1.5
2023-03-20	23:00:00	0.0	967.4	967.4	967.1	252.0	23.8	21.1	25.3	23.7	22.2	20.9	86.0	81.0	85.0	128.0	5.5	3.1
2023-03-21	00:00:00	0.0	968.1	968.1	967.3	252.0	24.0	19.8	24.4	23.4	21.1	19.8	85.0	76.0	78.0	191.0	5.6	2.8
2023-03-21	01:00:00	0.0	968.5	968.5	968.0	252.0	22.3	20.2	24.5	22.0	20.4	19.6	90.0	74.0	88.0	130.0	4.0	2.5
2023-03-21	02:00:00	0.0	968.7	968.8	968.5	252.0	22.7	19.7	23.6	22.0	20.2	19.3	88.0	78.0	83.0	119.0	4.0	3.0
2023-03-21	03:00:00	0.0	968.6	968.7	968.5	252.0	22.6	19.4	23.1	22.3	19.6	19.0	83.0	78.0	82.0	53.0	4.0	1.4
2023-03-21	04:00:00	0.0	968.4	968.6	968.3	252.0	22.4	19.4	22.8	20.9	19.8	19.0	91.0	81.0	83.0	123.0	4.9	3.0
2023-03-21	05:00:00	0.0	968.0	968.5	968.0	252.0	21.9	18.9	22.4	21.8	19.3	18.9	85.0	82.0	83.0	100.0	3.9	1.8
2023-03-21	06:00:00	0.0	967.8	968.2	967.8	252.0	21.7	18.7	22.3	21.2	19.4	18.6	87.0	82.0	83.0	90.0	2.9	1.5
2023-03-21	07:00:00	0.0	967.7	967.9	967.7	252.0	21.4	18.8	21.8	20.3	19.4	18.5	91.0	83.0	85.0	123.0	2.8	1.3
2023-03-21	08:00:00	0.0	968.0	968.0	967.7	252.0	20.3	18.7	21.4	20.1	19.2	18.4	92.0	85.0	91.0	86.0	3.1	2.0
2023-03-21	09:00:00	0.0	968.4	968.4	968.0	252.0	20.3	18.9	20.6	20.2	19.1	18.8	92.0	91.0	92.0	84.0	4.6	3.6
2023-03-21	10:00:00	0.0	968.9	968.9	968.4	35.7	21.0	19.2	21.0	19.9	19.2	18.7	93.0	89.0	89.0	103.0	4.2	2.7
2023-03-21	11:00:00	0.0	969.6	969.6	968.9	513.4	23.1	19.7	23.1	21.0	20.0	19.1	89.0	80.0	81.0	98.0	5.4	3.8
2023-03-21	12:00:00	0.0	969.9	970.0	969.5	1392.6	25.0	20.1	25.1	23.1	20.6	19.7	83.0	73.0	74.0	80.0	6.7	4.9
2023-03-21	13:00:00	0.0	970.4	970.4	969.9	2164.5	27.2	20.6	27.3	25.0	21.0	19.9	76.0	66.0	67.0	53.0	7.3	2.5
2023-03-21	14:00:00	0.0	970.3	970.4	970.2	2786.5	28.6	20.6	28.6	26.8	20.9	19.7	67.0	60.0	62.0	51.0	6.8	3.0
2023-03-21	15:00:00	0.0	969.9	970.3	969.9	3191.0	30.3	19.9	30.5	28.4	21.4	19.4	63.0	53.0	54.0	356.0	5.9	3.0
2023-03-21	16:00:00	0.0	969.2	969.9	969.1	3342.4	31.9	19.0	32.4	30.2	20.6	19.0	56.0	46.0	46.0	308.0	7.5	4.0
2023-03-21	17:00:00	0.0	968.6	969.2	968.5	2545.9	31.2	19.1	33.2	30.6	20.4	18.4	53.0	45.0	49.0	293.0	7.5	2.7
2023-03-21	18:00:00	0.0	967.5	968.6	967.5	2515.6	32.3	18.8	33.2	30.8	20.2	18.7	52.0	44.0	45.0	260.0	5.8	2.5
2023-03-21	19:00:00	0.0	966.8	967.5	966.8	2591.9	32.7	19.1	34.0	32.1	20.0	18.8	47.0	42.0	45.0	261.0	6.5	3.9
2023-03-21	20:00:00	0.0	966.5	966.8	966.5	1531.7	32.1	19.1	33.2	32.0	19.7	18.9	48.0	44.0	46.0	220.0	6.5	2.9
2023-03-21	21:00:00	0.0	966.5	966.6	966.5	726.4	31.6	18.6	32.4	31.6	19.5	17.9	48.0	43.0	46.0	255.0	4.9	2.4
2023-03-21	22:00:00	0.0	967.2	967.2	966.5	82.6	29.2	19.7	31.6	29.2	19.8	18.4	57.0	46.0	57.0	229.0	3.2	1.5
2023-03-21	23:00:00	0.0	967.8	967.8	967.2	82.6	28.9	20.1	29.2	28.5	20.2	19.7	61.0	57.0	59.0	198.0	2.5	1.9
2023-03-22	00:00:00	0.0	968.3	968.3	967.8	82.6	26.1	20.3	29.1	25.6	20.5	19.9	73.0	58.0	71.0	141.0	2.7	1.7
2023-03-22	01:00:00	0.0	968.8	968.8	968.2	82.6	25.2	20.4	26.6	25.2	20.5	20.2	75.0	68.0	75.0	129.0	2.3	1.5
2023-03-22	02:00:00	0.0	969.0	969.1	968.8	82.6	25.1	20.3	25.8	24.7	20.5	20.2	77.0	72.0	75.0	108.0	2.0	1.4
2023-03-22	03:00:00	0.0	969.1	969.1	968.9	82.6	23.2	20.5	25.4	23.1	20.5	20.0	85.0	73.0	85.0	94.0	3.7	2.6
2023-03-22	04:00:00	0.0	969.1	969.2	969.1	82.6	23.9	20.3	23.9	23.1	20.6	20.3	85.0	80.0	80.0	118.0	3.7	1.7
2023-03-22	05:00:00	0.0	969.1	969.2	969.0	82.6	23.5	19.8	24.2	23.4	20.2	19.7	80.0	78.0	80.0	96.0	3.3	2.7
2023-03-22	06:00:00	0.0	968.8	969.1	968.8	82.6	23.4	19.2	23.7	23.1	19.8	19.2	81.0	77.0	77.0	109.0	3.3	2.5
2023-03-22	07:00:00	0.0	969.2	969.2	968.8	82.6	23.1	19.7	23.4	22.8	19.7	19.1	82.0	77.0	81.0	85.0	4.3	3.5
2023-03-22	08:00:00	0.0	968.9	969.2	968.9	82.6	22.6	19.6	23.1	22.4	19.9	19.5	84.0	81.0	83.0	73.0	5.4	2.9
2023-03-22	09:00:00	0.0	969.3	969.3	968.9	82.6	22.9	19.2	23.0	22.0	19.6	19.2	85.0	80.0	80.0	101.0	5.2	4.4
2023-03-22	10:00:00	0.0	969.8	969.8	969.3	35.9	22.6	19.2	22.9	22.2	19.2	19.0	82.0	80.0	81.0	101.0	5.5	3.1
2023-03-22	11:00:00	0.0	970.7	970.7	969.8	525.8	24.5	19.5	24.5	22.5	19.8	19.2	82.0	74.0	74.0	87.0	6.6	4.9
2023-03-22	12:00:00	0.0	971.2	971.2	970.6	1424.3	26.6	20.1	26.6	24.5	20.4	19.3	75.0	67.0	68.0	76.0	7.5	4.4
2023-03-22	13:00:00	0.0	971.5	971.6	971.2	2191.4	28.1	20.1	28.3	26.3	20.7	19.6	68.0	61.0	62.0	40.0	7.2	3.2
2023-03-22	14:00:00	0.0	971.3	971.5	971.3	2808.6	29.8	19.7	30.4	28.1	21.1	19.3	63.0	53.0	54.0	19.0	6.4	3.3
2023-03-22	15:00:00	0.0	971.0	971.3	971.0	3180.4	31.4	18.8	32.4	29.7	21.3	18.8	58.0	47.0	47.0	10.0	6.1	2.4
2023-03-22	16:00:00	0.0	970.2	971.0	970.2	3206.3	32.5	20.1	33.3	31.4	20.5	19.0	50.0	45.0	48.0	14.0	9.6	1.8
2023-03-22	17:00:00	0.0	969.6	970.3	969.6	1029.1	30.9	20.0	32.6	30.9	20.8	18.8	53.0	47.0	52.0	83.0	5.0	2.3
2023-03-22	18:00:00	0.0	968.7	969.6	968.7	952.5	29.8	20.9	31.0	26.5	20.9	17.9	65.0	49.0	59.0	118.0	11.5	1.1
2023-03-22	19:00:00	0.0	967.9	968.7	967.8	2138.4	33.8	19.1	33.8	29.5	21.2	18.5	61.0	41.0	42.0	256.0	5.4	2.1
2023-03-22	20:00:00	0.0	967.8	968.0	967.8	1425.6	30.7	21.0	34.2	30.7	21.0	16.9	56.0	37.0	56.0	255.0	6.6	3.0
2023-03-22	21:00:00	0.0	967.7	967.9	967.6	721.7	29.8	19.5	30.7	29.8	21.4	19.3	60.0	51.0	54.0	189.0	5.9	2.0
2023-03-22	22:00:00	0.0	967.9	967.9	967.6	57.9	28.4	20.0	29.8	28.1	20.5	19.5	63.0	54.0	60.0	195.0	3.3	1.3
2023-03-22	23:00:00	0.0	969.0	969.0	967.9	57.9	27.4	20.2	28.4	26.5	20.2	19.2	67.0	58.0	65.0	161.0	4.1	2.5
2023-03-23	00:00:00	0.0	969.6	969.6	969.1	57.9	26.2	20.3	27.6	26.0	20.3	20.0	70.0	64.0	70.0	142.0	3.8	1.9
2023-03-23	01:00:00	0.0	970.5	970.7	969.6	57.9	25.9	19.9	26.3	25.0	20.3	19.9	75.0	68.0	70.0	86.0	6.6	4.7
2023-03-23	02:00:00	0.0	970.4	970.6	970.3	57.9	25.3	19.1	26.0	25.3	19.9	19.1	71.0	67.0	69.0	114.0	7.0	2.7
2023-03-23	03:00:00	0.0	970.3	970.6	970.2	57.9	23.7	19.2	25.5	23.7	19.3	19.1	76.0	68.0	76.0	95.0	5.2	2.6
2023-03-23	04:00:00	0.0	970.0	970.3	970.0	57.9	22.7	19.2	23.8	22.7	19.4	19.2	81.0	76.0	80.0	104.0	3.6	2.4
2023-03-23	05:00:00	0.0	969.9	970.1	969.9	57.9	23.0	18.9	23.6	22.7	19.3	18.8	81.0	76.0	78.0	106.0	4.9	3.5
2023-03-23	06:00:00	0.0	969.9	970.0	969.9	57.9	22.6	18.5	23.1	22.3	19.0	18.5	80.0	77.0	78.0	109.0	4.8	3.8
2023-03-23	07:00:00	0.0	969.6	969.9	969.6	57.9	22.7	18.4	23.2	22.5	18.5	18.2	78.0	74.0	77.0	89.0	4.8	3.2
2023-03-23	08:00:00	0.0	969.5	969.6	969.5	57.9	22.6	18.5	23.0	22.1	18.6	18.3	79.0	76.0	78.0	94.0	5.8	4.0
2023-03-23	09:00:00	0.0	969.8	969.8	969.5	57.9	22.0	18.7	22.6	22.0	18.8	18.5	82.0	78.0	82.0	89.0	6.1	4.3
2023-03-23	10:00:00	0.0	970.1	970.1	969.7	29.4	22.5	19.1	22.6	21.9	19.1	18.7	82.0	80.0	81.0	100.0	6.1	4.3
2023-03-23	11:00:00	0.0	970.9	970.9	970.1	521.1	24.4	19.8	24.5	22.5	19.8	19.1	81.0	75.0	75.0	89.0	6.4	4.8
2023-03-23	12:00:00	0.0	971.5	971.5	970.9	1413.6	26.5	20.1	26.5	24.4	20.5	19.7	76.0	68.0	68.0	63.0	6.6	3.5
2023-03-23	13:00:00	0.0	971.5	971.6	971.4	2175.6	28.4	20.5	28.4	26.4	20.8	19.6	69.0	62.0	62.0	48.0	6.2	2.8
2023-03-23	14:00:00	0.0	971.2	971.5	971.2	2782.7	29.9	19.9	30.1	28.0	21.2	19.5	64.0	54.0	55.0	21.0	5.8	2.6
2023-03-23	15:00:00	0.0	970.7	971.2	970.7	3162.3	31.7	20.0	32.2	29.8	20.9	19.1	58.0	49.0	50.0	355.0	5.8	2.1
2023-03-23	16:00:00	0.0	970.1	970.7	970.1	3326.3	33.1	19.2	33.5	31.6	20.3	19.0	50.0	44.0	44.0	335.0	7.6	3.0
2023-03-23	17:00:00	0.0	969.4	970.1	969.4	2818.1	33.7	17.8	34.1	32.0	19.4	17.7	47.0	38.0	39.0	305.0	8.9	4.1
2023-03-23	18:00:00	0.0	968.5	969.4	968.5	1974.1	33.1	19.7	34.6	32.1	19.9	16.9	46.0	36.0	45.0	286.0	8.9	4.8
2023-03-23	19:00:00	0.0	968.5	969.4	968.5	1974.1	33.1	19.7	34.6	32.1	19.9	16.9	46.0	36.0	45.0	286.0	8.9	4.8
2023-03-23	20:00:00	0.0	967.6	967.9	967.5	1173.7	32.8	19.8	33.1	31.9	20.8	19.1	50.0	45.0	46.0	246.0	6.4	2.1
2023-03-23	21:00:00	0.0	967.6	967.6	967.4	676.0	31.7	19.4	32.9	31.7	19.9	18.9	49.0	45.0	48.0	255.0	4.0	2.6
2023-03-23	22:00:00	0.0	967.9	967.9	967.6	75.4	29.7	20.1	31.7	29.6	20.3	19.5	57.0	48.0	56.0	210.0	3.4	1.3
2023-03-23	23:00:00	0.0	968.8	968.8	967.9	75.4	27.6	20.8	29.8	27.5	20.8	19.9	67.0	56.0	66.0	15.0	3.2	0.4
2023-03-24	00:00:00	0.0	969.6	969.6	968.8	75.4	27.2	20.5	27.7	26.1	21.0	20.5	73.0	66.0	67.0	148.0	1.7	0.6
2023-03-24	01:00:00	0.0	970.5	970.5	969.6	75.4	25.4	20.7	27.5	25.3	21.3	20.4	77.0	67.0	75.0	95.0	1.5	0.7
2023-03-24	02:00:00	0.0	970.4	970.5	970.2	75.4	24.2	20.5	25.4	23.8	21.1	20.4	84.0	75.0	80.0	110.0	2.3	1.7
2023-03-24	03:00:00	0.0	970.4	970.4	970.3	75.4	24.2	20.1	24.3	23.2	20.5	20.1	84.0	78.0	78.0	123.0	2.5	1.7
2023-03-24	04:00:00	0.0	969.7	970.4	969.7	75.4	23.4	20.0	24.6	22.9	20.1	19.7	83.0	75.0	81.0	118.0	4.0	2.3
2023-03-24	05:00:00	0.0	969.2	969.7	969.2	75.4	22.5	19.7	23.7	22.5	20.5	19.7	84.0	80.0	84.0	93.0	3.5	1.7
2023-03-24	06:00:00	0.0	969.1	969.3	969.1	75.4	22.9	20.0	22.9	21.9	20.4	19.8	89.0	84.0	84.0	121.0	2.5	2.1
2023-03-24	07:00:00	0.0	968.5	969.1	968.5	75.4	22.4	19.9	23.7	22.1	20.1	19.4	87.0	80.0	86.0	118.0	3.2	2.7
2023-03-24	08:00:00	0.0	968.8	968.8	968.4	75.4	21.6	19.7	22.4	21.6	20.0	19.5	89.0	86.0	89.0	100.0	3.4	2.0
2023-03-24	09:00:00	0.0	969.1	969.1	968.8	75.4	22.3	19.7	22.3	21.3	19.9	19.5	90.0	85.0	85.0	123.0	3.9	2.2
2023-03-24	10:00:00	0.0	969.7	969.7	969.1	43.6	22.6	19.8	22.6	21.8	19.9	19.3	86.0	84.0	84.0	111.0	2.9	1.0
2023-03-24	11:00:00	0.0	970.6	970.6	969.7	542.6	24.5	20.1	24.7	22.5	20.7	19.8	86.0	76.0	77.0	80.0	3.5	2.5
2023-03-24	12:00:00	0.0	971.0	971.0	970.6	1329.5	26.9	20.8	26.9	24.4	20.9	20.1	79.0	68.0	69.0	65.0	4.1	2.7
2023-03-24	13:00:00	0.0	971.4	971.4	971.0	2083.3	28.8	21.0	28.9	26.7	21.4	20.2	70.0	61.0	63.0	359.0	3.7	1.3
2023-03-24	14:00:00	0.0	971.2	971.4	971.2	2621.3	30.6	20.8	30.7	28.8	21.4	20.1	62.0	56.0	56.0	350.0	3.1	1.3
2023-03-24	15:00:00	0.0	970.7	971.2	970.7	3094.7	31.6	19.8	32.5	30.2	21.5	19.2	59.0	47.0	50.0	254.0	5.2	1.7
2023-03-24	16:00:00	0.0	969.5	970.7	969.5	3210.9	32.5	20.2	33.7	31.6	21.1	19.6	52.0	46.0	48.0	319.0	6.2	3.3
2023-03-24	17:00:00	0.0	968.1	969.6	968.1	2119.4	33.9	19.5	35.1	31.6	20.9	18.9	51.0	40.0	43.0	298.0	7.0	3.2
2023-03-24	18:00:00	0.0	967.2	968.1	967.2	2465.0	34.8	17.9	35.1	32.3	20.1	17.7	48.0	36.0	37.0	283.0	6.8	3.9
2023-03-24	19:00:00	0.0	966.8	967.2	966.7	2180.7	33.2	18.5	35.3	32.7	19.7	17.2	45.0	35.0	42.0	261.0	6.2	2.6
2023-03-24	20:00:00	0.0	966.2	966.8	966.1	1176.4	31.2	19.2	33.6	31.2	20.2	17.8	49.0	41.0	49.0	143.0	5.0	3.3
2023-03-24	21:00:00	0.0	966.6	966.6	966.2	398.6	28.9	18.9	31.2	28.9	19.7	18.5	55.0	49.0	55.0	120.0	6.5	3.9
2023-03-24	22:00:00	0.0	966.5	966.7	966.5	33.4	26.8	18.4	28.9	26.8	18.8	18.4	60.0	54.0	60.0	122.0	7.4	2.9
2023-03-24	23:00:00	0.0	967.4	967.4	966.5	33.4	25.9	18.8	26.8	25.9	18.8	18.4	65.0	60.0	65.0	149.0	3.9	2.5
2023-03-25	00:00:00	0.0	968.1	968.1	967.4	33.4	25.5	18.9	26.1	25.3	19.1	18.8	68.0	65.0	67.0	138.0	4.1	2.6
2023-03-25	01:00:00	0.0	968.3	968.5	968.1	33.4	24.7	19.0	25.7	24.6	19.0	18.7	71.0	66.0	71.0	68.0	4.0	2.7
2023-03-25	02:00:00	0.0	968.5	968.5	968.2	33.4	24.0	19.1	24.7	23.8	19.2	18.9	75.0	71.0	74.0	125.0	4.5	0.2
2023-03-25	03:00:00	0.0	968.3	968.5	968.3	33.4	23.1	19.2	24.0	23.0	19.3	18.9	79.0	74.0	79.0	94.0	2.8	1.8
2023-03-25	04:00:00	0.0	967.6	968.3	967.6	33.4	23.2	18.7	23.6	22.4	19.2	18.7	82.0	75.0	76.0	99.0	3.6	2.2
2023-03-25	05:00:00	0.0	967.4	967.7	967.4	33.4	22.7	18.7	23.3	22.7	18.7	18.5	78.0	75.0	78.0	113.0	3.3	2.3
2023-03-25	06:00:00	0.0	967.2	967.4	967.2	33.4	23.2	18.7	23.4	22.6	18.8	18.7	79.0	75.0	76.0	94.0	4.1	2.7
[truncated: 6,761 more rows]
